# Supplementary material for: Network-based identification of hub transcription factors associated with benzylisoquinoline alkaloid biosynthesis in Papaver somniferum
Source: Biochem Biophys Rep. 2025 Jul 23;43:102147. doi: 10.1016/j.bbrep.2025.102147 (PMC12307667; doi:10.1016/j.bbrep.2025.102147)
Supplement: Multimedia component 2 [file mmc2.xlsx]

## Sheet: Table S1
Table S1. The details on RNA-seq data resources
SRX	SRR	Tissue	Stage	Ecotype	Reads	Submission
SRX5138899	SRR8327176	Leaf	Filling	G32 (P.somniferum)	32171144	China Pharmaceutical University
SRX5138898	SRR8327177	Leaf	Filling	G31P.somniferum	32297552	China Pharmaceutical University
SRX5138896	SRR8327179	Leaf	Filling	G33(P.somniferum)	32824695	China Pharmaceutical University
SRX5138897	SRR8327178	Leaf	Filling	Z33(P.somniferum)	30681180	China Pharmaceutical University
SRX5138895	SRR8327180	Leaf	Filling	T31(P.somniferum)	27111806	China Pharmaceutical University
SRX5138893	SRR8327182	Leaf	Filling	B2(P.somniferum)	29106115	China Pharmaceutical University
SRX5138892	SRR8327183	Leaf	Filling	B2 (P.somniferum)	31684338	China Pharmaceutical University
SRX5138891	SRR8327184	Leaf	Filling	Z32(P.somniferum)	29106115	China Pharmaceutical University
SRX5138890	SRR8327185	Leaf	Filling	Z31(P.somniferum)	30672102	China Pharmaceutical University
SRX5138889	SRR8327186	Leaf	Filling	T33(P.somniferum)	27609169	China Pharmaceutical University
SRX5138888	SRR8327187	Leaf	Filling	T32(P.somniferum)	29743560	China Pharmaceutical University
SRX5138894	SRR8327181	Leaf	Filling	B2(P.somniferum)	25979680	China Pharmaceutical University
SRX5137763	SRR8325935	Leaf	Florescence	B1(P.somniferum)	30853817	China Pharmaceutical University
SRX5137762	SRR8325936	Leaf	Florescence	B1(P.somniferum)	35895387	China Pharmaceutical University
SRX5137761	SRR8325937	Leaf	Bolting	B1(P.somniferum)	35895387	China Pharmaceutical University
SRX5137760	SRR8325938	Leaf	Bolting	B1(P.somniferum)	30499702	China Pharmaceutical University
SRX5137759	SRR8325939	Leaf	Jointing	B1(P.somniferum)	29476257	China Pharmaceutical University
SRX5137758	SRR8325940	Leaf	Jointing	B1(P.somniferum)	30602066	China Pharmaceutical University
SRX5137757	SRR8325941	Leaf	Jointing	B1(P.somniferum)	33029734	China Pharmaceutical University
SRX5137756	SRR8325942	Leaf	Seedling	B1(P.somniferum)	27160130	China Pharmaceutical University
SRX5137755	SRR8325943	Leaf	Seedling	B1(P.somniferum)	32052648	China Pharmaceutical University
SRX5137754	SRR8325944	Leaf	Seedling	B1(P.somniferum)	29183491	China Pharmaceutical University
SRX5137753	SRR8325945	Leaf	Florescence	B1(P.somniferum)	28546687	China Pharmaceutical University
SRX5137752	SRR8325946	Leaf	Bolting	B1(P.somniferum)	31620581	China Pharmaceutical University
SRX5137650	SRR8325825	Leaf	Filling	B1(P.somniferum)	27757327	China Pharmaceutical University
SRX5137649	SRR8325826	Leaf	Filling	B1(P.somniferum)	23097268	China Pharmaceutical University
SRX5137648	SRR8325827	Stem	Filling	B1(P.somniferum)	28001371	China Pharmaceutical University
SRX5137647	SRR8325828	Stem	Filling	B1(P.somniferum)	29560949	China Pharmaceutical University
SRX5137646	SRR8325829	Root	Filling	B1(P.somniferum)	29697788	China Pharmaceutical University
SRX5137645	SRR8325830	Stem	Filling	B1(P.somniferum)	29697788	China Pharmaceutical University
SRX5137644:	SRR8325831	Root	Filling	B1(P.somniferum)	5511857	China Pharmaceutical University
SRX5137643:	SRR8325832	Root	Filling	B1(P.somniferum)	22364494	China Pharmaceutical University
SRX5137642	SRR8325833	Leaf	Filling	B1(P.somniferum)	19806385	China Pharmaceutical University
SRX3742161	SRR6782299	Fruit	Florescence	High Noscapine 1 (P.somniferum)	19806385	Xi'an Jiao Tong University, Li Guo
SRX3742160	SRR6782298	Stem	Florescence	High Noscapine 1 (P.somniferum)	29879401	Xi'an Jiao Tong University, Li Guo
SRX3742159	SRR6782297	Root	Florescence	High Noscapine 1 (P.somniferum)	68039481	Xi'an Jiao Tong University, Li Guo
SRX3742158	SRR6782296	Root	Florescence	High Noscapine 1 (P.somniferum)	34048003	Xi'an Jiao Tong University, Li Guo
SRX3742157	SRR6782295	Stamen	Florescence	High Noscapine 1 (P.somniferum)	66599412	Xi'an Jiao Tong University, Li Guo
SRX3742156	SRR6782294	Fruit	Florescence	High Noscapine 1 (P.somniferum)	43571137	Xi'an Jiao Tong University, Li Guo
SRX3742155	SRR6782293	Fruit	Florescence	High Noscapine 1 (P.somniferum)	17816126	Xi'an Jiao Tong University, Li Guo
SRX3742154	SRR6782292	Leaf	Florescence	High Noscapine 1 (P.somniferum)	63640605	Xi'an Jiao Tong University, Li Guo
SRX3742153	SRR6782291	Stem	Florescence	High Noscapine 1 (P.somniferum)	15413273	Xi'an Jiao Tong University, Li Guo
SRX3473279	SRR6378470	Leaf	Seedling	Jawahar-16 (P.somniferum)	19023357	CSIR-Central
SRX3473278	SRR6378471	Leaf	Seedling	Jawahar-16 (P.somniferum)	16236208	CSIR-Central
SRX3473277	SRR6378472	Leaf	Seedling	Jawahar-16 (P.somniferum)	29155101	CSIR-Central
SRX3473276	SRR6378473	Leaf	Seedling	Jawahar-16 (P.somniferum)	14707585	CSIR-Central
ERX2099236	ERR2040179	Fruit	Filling	subsp. setigerum	11973746	Department of Biological Sciences,T. Kutchan
ERX2099235	ERR2040178	Fruit	Bolting	subsp. setigerum	14699646	Department of Biological Sciences,T. Kutchan
ERX2099234	ERR2040177	Root	Filling	subsp. setigerum	14027956	Department of Biological Sciences,T. Kutchan
ERX2099233	ERR2040176	stem	Filling	subsp. setigerum	12971806	Department of Biological Sciences,T. Kutchan
ERX2099232	ERR2040175	Leaf	Bolting	subsp. setigerum	13566315	Department of Biological Sciences,T. Kutchan
ERX651037	ERR706808	Fruit	Bolting	Munich (P.somniferum)	15346762	Department of Biological Sciences,T. Kutchan
ERX651023	ERR706794	Leaf	Filling	Munich (P.somniferum)	14456732	Department of Biological Sciences,T. Kutchan
ERX651062	ERR706833	Root	Bolting	Munich (P.somniferum)	12531534	Department of Biological Sciences,T. Kutchan
SRX096039	SRR341950	Stem	Filling	pap1&BR086 (P.somniferum)	30258324	University of Calgary
SRX096038	SRR341949	Stem	Filling	pap1&BR086(P.somniferum)	36397686	University of Calgary
ERX651056	ERR706827	Fruit	Filling	Munich(P.somniferum)	12804128	BGI Shenzhen
ERX651082	ERR706853	Stem	Bolting	Munich(P.somniferum)	12804128	BGI Shenzhen
SRX5557604	SRR8767391	Fruit	Anthesis	Roxanne(P.somniferum)	52004351	University of Calgary
SRX5557603	SRR8767392	Fruit	Anthesis	Roxanne(P.somniferum)	56533442	University of Calgary
SRX5120110	SRR8305580	Seedling	Seedling	Roxanne(P.somniferum)	66904544	University of Calgary
SRX5120109	SRR8305581	Seedling	Seedling	Roxanne(P.somniferum)	63411714	University of Calgary
SRX5120108	SRR8305582	Seedling	Seedling	Roxanne(P.somniferum)	60960828	University of Calgary
SRX5120107	SRR8305583	Seedling	Seedling	Roxanne(P.somniferum)	61500619	University of Calgary
SRX5120106	SRR8305584	Seedling	Seedling	Roxanne(P.somniferum)	57329720	University of Calgary
SRX5120105	SRR8305585	Seedling	Seedling	Roxanne(P.somniferum)	59971124	University of Calgary
SRX5120104	SRR8305586	Stem	Anthesis	Roxanne(P.somniferum)	56756024	University of Calgary
SRX5120103	SRR8305587	Seedling	Seedling	Roxanne(P.somniferum)	61855382	University of Calgary
SRX5120102	SRR8305588	Leaf	Florescence	Roxanne(P.somniferum)	52531229	University of Calgary
SRX5120101	SRR8305589	Root	Anthesis	Roxanne(P.somniferum)	52036569	University of Calgary
SRX5120088	SRR8305602	Fruit	Anthesis	Roxanne(P.somniferum)	58632479	University of Calgary
SRX5120087	SRR8305603	Fruit	Anthesis	Roxanne(P.somniferum)	62319773	University of Calgary
SRX5120086	SRR8305604	Fruit	Anthesis	Roxanne	64983211	University of Calgary

## Sheet: Table S2
Table S2. List of hub TFs related to benzylisoquinoline alkaloids modules.
Module	Hub gene
Pink	XM_026604484.1 (MYB82-like)
	XM_026594607.1(WRKY44)
	XM_026582563.1 (bHLH)
	XM_026551002.1 (WRKY40)
Brown	XM_026554965.1 (MYB43)
	XM_026532483.1 (WRKY48)
	XM_026556010.1 (MYBAS2-like)
	XM_026552182.1 (MYB52)
	XM_026550188.1 (MYB26-like)
	XM_026535756.1(WRKY12)
Turquoise	XM_026550920.1 (APRR2)
	XM_026585284.1(bZIP)
	XM_026549467.1 (WRKY3)
	XM_026577661.1(WRKY32)
	XM_026569019.1(WRKY40)
	XM_026524300.1 (MYB3R-5-like)

## Sheet: Table S3
Table S3.List of TFs were used in this study
XM_026521488.1 bHLH
XM_026522086.1 bHLH
XM_026522714.1 bHLH
XM_026522816.1 bHLH
XM_026522827.1 bHLH
XM_026523288.1 bHLH
XM_026523289.1 bHLH
XM_026523295.1 WRKY
XM_026523461.1 bHLH
XM_026523569.1 bHLH
XM_026523680.1 bHLH
XM_026523792.1 WRKY
XM_026523958.1 bZIP
XM_026524015.1 bZIP
XM_026524669.1 WRKY
XM_026525261.1 bZIP
XM_026525277.1 bHLH
XM_026525296.1 bHLH
XM_026525297.1 bHLH
XM_026525299.1 bHLH
XM_026525301.1 bHLH
XM_026525429.1 bHLH
XM_026525456.1 WRKY
XM_026525491.1 Dof
XM_026525597.1 WRKY
XM_026525663.1 bHLH
XM_026525665.1 bHLH
XM_026525994.1 bHLH
XM_026526496.1 WRKY
XM_026526530.1 bHLH
XM_026526659.1 bHLH
XM_026526734.1 bHLH
XM_026526861.1 bHLH
XM_026527037.1 bHLH
XM_026527197.1 bZIP
XM_026527198.1 bZIP
XM_026527200.1 bZIP
XM_026527202.1 bZIP
XM_026527232.1 Dof
XM_026528671.1 WRKY
XM_026528955.1 bZIP
XM_026528956.1 bZIP
XM_026528957.1 bZIP
XM_026528958.1 bZIP
XM_026528959.1 bZIP
XM_026528960.1 bZIP
XM_026529656.1 WRKY
XM_026529828.1 bHLH
XM_026530078.1 bHLH
XM_026530084.1 bHLH
XM_026530085.1 bHLH
XM_026530382.1 bHLH
XM_026530390.1 bHLH
XM_026530394.1 WRKY
XM_026530481.1 Dof
XM_026530482.1 Dof
XM_026530557.1 WRKY
XM_026530580.1 bHLH
XM_026530769.1 bHLH
XM_026530770.1 bHLH
XM_026530772.1 bHLH
XM_026530793.1 bHLH
XM_026530805.1 bZIP
XM_026531034.1 bZIP
XM_026531947.1 bHLH
XM_026532196.1 bHLH
XM_026532213.1 bHLH
XM_026532325.1 WRKY
XM_026532329.1 bZIP
XM_026532483.1 WRKY
XM_026532647.1 bZIP
XM_026532700.1 bHLH
XM_026532703.1 bHLH
XM_026532704.1 bHLH
XM_026532705.1 bHLH
XM_026533221.1 WRKY
XM_026533328.1 bZIP
XM_026533340.1 WRKY
XM_026533394.1 bHLH
XM_026534093.1 bZIP
XM_026534183.1 bHLH
XM_026534374.1 WRKY
XM_026534375.1 WRKY
XM_026534620.1 bHLH
XM_026534643.1 bHLH
XM_026534672.1 bZIP
XM_026534841.1 bHLH
XM_026535159.1 bHLH
XM_026535166.1 bHLH
XM_026535615.1 bZIP
XM_026535756.1 WRKY
XM_026535941.1 bHLH
XM_026535942.1 bHLH
XM_026535961.1 WRKY
XM_026536152.1 bHLH
XM_026536182.1 bHLH
XM_026536253.1 bHLH
XM_026536291.1 bZIP
XM_026536382.1 Dof
XM_026536383.1 Dof
XM_026536635.1 bHLH
XM_026536636.1 bHLH
XM_026536675.1 bHLH
XM_026536904.1 WRKY
XM_026537070.1 WRKY
XM_026537071.1 WRKY
XM_026537072.1 WRKY
XM_026537074.1 WRKY
XM_026537339.1 bHLH
XM_026537546.1 bHLH
XM_026537547.1 bHLH
XM_026537616.1 bHLH
XM_026537676.1 bZIP
XM_026537806.1 bHLH
XM_026537813.1 bZIP
XM_026537928.1 bZIP
XM_026537999.1 bHLH
XM_026538000.1 bHLH
XM_026538138.1 bZIP
XM_026538607.1 Dof
XM_026538679.1 bHLH
XM_026539030.1 bZIP
XM_026539146.1 bZIP
XM_026539156.1 Dof
XM_026539891.1 bHLH
XM_026539900.1 bHLH
XM_026540174.1 bHLH
XM_026540184.1 bHLH
XM_026540737.1 bZIP
XM_026540760.1 bHLH
XM_026541057.1 Dof
XM_026541068.1 bHLH
XM_026541069.1 bHLH
XM_026541072.1 bHLH
XM_026541095.1 bHLH
XM_026541599.1 bHLH
XM_026541600.1 bHLH
XM_026541636.1 bHLH
XM_026541690.1 bHLH
XM_026541692.1 bHLH
XM_026541769.1 bZIP
XM_026541771.1 bZIP
XM_026541790.1 Dof
XM_026541826.1 bHLH
XM_026541857.1 WRKY
XM_026541886.1 bHLH
XM_026541929.1 WRKY
XM_026542155.1 bHLH
XM_026542171.1 WRKY
XM_026542203.1 bHLH
XM_026542595.1 bHLH
XM_026542728.1 Dof
XM_026543993.1 bHLH
XM_026544117.1 WRKY
XM_026545153.1 bHLH
XM_026545282.1 WRKY
XM_026545288.1 bZIP
XM_026545347.1 bHLH
XM_026545449.1 WRKY
XM_026545833.1 bHLH
XM_026546169.1 bZIP
XM_026546678.1 bZIP
XM_026546999.1 bHLH
XM_026547208.1 Dof
XM_026547210.1 bHLH
XM_026547211.1 bHLH
XM_026547736.1 bHLH
XM_026547820.1 bHLH
XM_026547941.1 bHLH
XM_026548163.1 bZIP
XM_026548164.1 bZIP
XM_026548165.1 bZIP
XM_026548166.1 bZIP
XM_026548217.1 bZIP
XM_026548372.1 WRKY
XM_026548515.1 bZIP
XM_026548519.1 bZIP
XM_026548523.1 bZIP
XM_026548957.1 WRKY
XM_026549000.1 bZIP
XM_026549001.1 bZIP
XM_026549278.1 Dof
XM_026549467.1 WRKY
XM_026549730.1 bHLH
XM_026550650.1 WRKY
XM_026550651.1 WRKY
XM_026550665.1 bZIP
XM_026550851.1 bHLH
XM_026551002.1 WRKY
XM_026551198.1 WRKY
XM_026551205.1 bHLH
XM_026551588.1 WRKY
XM_026551596.1 WRKY
XM_026551617.1 WRKY
XM_026551684.1 bHLH
XM_026551911.1 Dof
XM_026551920.1 bZIP
XM_026551940.1 bHLH
XM_026552222.1 WRKY
XM_026552228.1 bHLH
XM_026552422.1 bHLH
XM_026553102.1 bHLH
XM_026553131.1 bHLH
XM_026553200.1 bHLH
XM_026553279.1 bZIP
XM_026553466.1 bZIP
XM_026553467.1 bZIP
XM_026553733.1 bHLH
XM_026553734.1 bHLH
XM_026553969.1 WRKY
XM_026554051.1 WRKY
XM_026554208.1 bHLH
XM_026554376.1 bHLH
XM_026554380.1 bHLH
XM_026555616.1 bZIP
XM_026555825.1 WRKY
XM_026555872.1 bHLH
XM_026555955.1 Dof
XM_026555956.1 Dof
XM_026555962.1 Dof
XM_026556109.1 WRKY
XM_026556566.1 WRKY
XM_026556664.1 bZIP
XM_026556793.1 bHLH
XM_026557013.1 bHLH
XM_026557014.1 bHLH
XM_026557018.1 bHLH
XM_026557120.1 bZIP
XM_026557759.1 bHLH
XM_026557761.1 bHLH
XM_026557793.1 Dof
XM_026557931.1 bZIP
XM_026558066.1 bZIP
XM_026558583.1 WRKY
XM_026558586.1 bZIP
XM_026558587.1 bZIP
XM_026558588.1 bZIP
XM_026558667.1 bHLH
XM_026558889.1 bZIP
XM_026558890.1 bZIP
XM_026559573.1 bZIP
XM_026559719.1 Dof
XM_026559779.1 bZIP
XM_026559780.1 bZIP
XM_026559781.1 bZIP
XM_026559830.1 bZIP
XM_026560302.1 bZIP
XM_026560435.1 bHLH
XM_026560909.1 bHLH
XM_026561386.1 bZIP
XM_026562129.1 bHLH
XM_026562483.1 Dof
XM_026562502.1 Dof
XM_026562578.1 WRKY
XM_026562580.1 bHLH
XM_026562620.1 bHLH
XM_026562626.1 bHLH
XM_026562860.1 bHLH
XM_026563002.1 WRKY
XM_026563085.1 bHLH
XM_026563086.1 bHLH
XM_026563503.1 bZIP
XM_026563570.1 WRKY
XM_026563996.1 Dof
XM_026564021.1 bHLH
XM_026564588.1 bHLH
XM_026565067.1 bHLH
XM_026565279.1 bHLH
XM_026565491.1 Dof
XM_026565524.1 bHLH
XM_026565726.1 bHLH
XM_026565925.1 bZIP
XM_026566988.1 bHLH
XM_026567097.1 bHLH
XM_026567154.1 bHLH
XM_026567185.1 Dof
XM_026567228.1 bZIP
XM_026567527.1 Dof
XM_026567530.1 bHLH
XM_026567666.1 WRKY
XM_026567712.1 WRKY
XM_026567871.1 bHLH
XM_026567879.1 bHLH
XM_026567880.1 bHLH
XM_026567881.1 bHLH
XM_026568047.1 WRKY
XM_026568074.1 bZIP
XM_026568075.1 bZIP
XM_026568123.1 bHLH
XM_026568145.1 WRKY
XM_026568158.1 WRKY
XM_026568206.1 Dof
XM_026568240.1 WRKY
XM_026568582.1 bHLH
XM_026568695.1 WRKY
XM_026568758.1 WRKY
XM_026568875.1 WRKY
XM_026568876.1 WRKY
XM_026569019.1 WRKY
XM_026569035.1 bZIP
XM_026569036.1 bZIP
XM_026569373.1 WRKY
XM_026569416.1 WRKY
XM_026569441.1 bZIP
XM_026569455.1 WRKY
XM_026569870.1 bZIP
XM_026569871.1 bZIP
XM_026569873.1 WRKY
XM_026569983.1 bHLH
XM_026570000.1 WRKY
XM_026570103.1 bZIP
XM_026570104.1 bZIP
XM_026570111.1 bHLH
XM_026570228.1 bZIP
XM_026570229.1 bZIP
XM_026570230.1 bZIP
XM_026570684.1 bHLH
XM_026570829.1 Dof
XM_026570831.1 bZIP
XM_026570991.1 Dof
XM_026571185.1 bZIP
XM_026571411.1 bHLH
XM_026571454.1 bHLH
XM_026571466.1 WRKY
XM_026571516.1 bHLH
XM_026571532.1 WRKY
XM_026571754.1 WRKY
XM_026571847.1 bHLH
XM_026572087.1 bHLH
XM_026572247.1 bZIP
XM_026572248.1 bZIP
XM_026572397.1 bHLH
XM_026572705.1 bHLH
XM_026572895.1 bHLH
XM_026573239.1 Dof
XM_026573310.1 bHLH
XM_026573403.1 WRKY
XM_026573407.1 WRKY
XM_026573408.1 WRKY
XM_026573411.1 bHLH
XM_026573581.1 bZIP
XM_026573642.1 bHLH
XM_026573644.1 bHLH
XM_026574095.1 bHLH
XM_026574126.1 bHLH
XM_026574148.1 bHLH
XM_026574623.1 WRKY
XM_026574643.1 bHLH
XM_026574724.1 WRKY
XM_026574725.1 WRKY
XM_026574804.1 bZIP
XM_026575229.1 bHLH
XM_026575620.1 bHLH
XM_026575894.1 bZIP
XM_026576196.1 WRKY
XM_026576278.1 bHLH
XM_026576373.1 bHLH
XM_026577145.1 bHLH
XM_026577441.1 bZIP
XM_026577442.1 bZIP
XM_026577443.1 bZIP
XM_026577444.1 bZIP
XM_026577660.1 WRKY
XM_026577661.1 WRKY
XM_026577706.1 bHLH
XM_026577889.1 WRKY
XM_026577955.1 bHLH
XM_026578227.1 bHLH
XM_026578571.1 bZIP
XM_026578641.1 bZIP
XM_026578764.1 bZIP
XM_026579152.1 bHLH
XM_026579196.1 WRKY
XM_026579243.1 Dof
XM_026579268.1 WRKY
XM_026579689.1 bHLH
XM_026579808.1 bZIP
XM_026579838.1 bZIP
XM_026579887.1 bHLH
XM_026579888.1 bHLH
XM_026580671.1 bZIP
XM_026580760.1 bHLH
XM_026580761.1 bHLH
XM_026580849.1 bHLH
XM_026580989.1 WRKY
XM_026580990.1 WRKY
XM_026581118.1 WRKY
XM_026581408.1 bHLH
XM_026581490.1 bHLH
XM_026581751.1 bHLH
XM_026582212.1 bZIP
XM_026582223.1 bZIP
XM_026582224.1 bZIP
XM_026582228.1 bZIP
XM_026582238.1 bZIP
XM_026582244.1 bZIP
XM_026582529.1 WRKY
XM_026582563.1 bHLH
XM_026583568.1 bHLH
XM_026583679.1 bHLH
XM_026583694.1 bHLH
XM_026583915.1 bHLH
XM_026583916.1 bHLH
XM_026584587.1 bHLH
XM_026584588.1 bHLH
XM_026584593.1 WRKY
XM_026584608.1 WRKY
XM_026584609.1 WRKY
XM_026584647.1 WRKY
XM_026584745.1 bHLH
XM_026584746.1 WRKY
XM_026584753.1 WRKY
XM_026584754.1 WRKY
XM_026584756.1 WRKY
XM_026584901.1 bHLH
XM_026584932.1 bHLH
XM_026584966.1 WRKY
XM_026585021.1 WRKY
XM_026585026.1 WRKY
XM_026585044.1 WRKY
XM_026585084.1 WRKY
XM_026585116.1 WRKY
XM_026585117.1 WRKY
XM_026585211.1 bHLH
XM_026585220.1 bHLH
XM_026585283.1 bZIP
XM_026585284.1 bZIP
XM_026585292.1 Dof
XM_026585510.1 bHLH
XM_026585569.1 bHLH
XM_026585954.1 bZIP
XM_026586192.1 WRKY
XM_026586198.1 bHLH
XM_026586825.1 bHLH
XM_026587005.1 bZIP
XM_026587078.1 WRKY
XM_026587274.1 bHLH
XM_026587809.1 bHLH
XM_026587880.1 bHLH
XM_026587949.1 WRKY
XM_026588192.1 WRKY
XM_026588423.1 Dof
XM_026588954.1 Dof
XM_026588966.1 bHLH
XM_026589014.1 bHLH
XM_026590138.1 bZIP
XM_026590139.1 bZIP
XM_026590154.1 bHLH
XM_026590178.1 WRKY
XM_026590485.1 bZIP
XM_026590489.1 WRKY
XM_026590624.1 WRKY
XM_026590823.1 bZIP
XM_026590838.1 bHLH
XM_026590882.1 bZIP
XM_026591067.1 bHLH
XM_026591130.1 bZIP
XM_026591405.1 WRKY
XM_026591650.1 Dof
XM_026591923.1 bHLH
XM_026592471.1 bHLH
XM_026592683.1 Dof
XM_026592733.1 Dof
XM_026592734.1 Dof
XM_026592735.1 Dof
XM_026593066.1 bHLH
XM_026593350.1 Dof
XM_026593379.1 Dof
XM_026593428.1 bHLH
XM_026593621.1 bHLH
XM_026593768.1 Dof
XM_026593779.1 Dof
XM_026593802.1 bZIP
XM_026593873.1 bHLH
XM_026593989.1 bHLH
XM_026594044.1 WRKY
XM_026594086.1 bZIP
XM_026594101.1 bHLH
XM_026594607.1 WRKY
XM_026594736.1 bHLH
XM_026594738.1 bHLH
XM_026594987.1 bZIP
XM_026595344.1 bHLH
XM_026596645.1 bHLH
XM_026596831.1 bHLH
XM_026596832.1 bHLH
XM_026597013.1 bHLH
XM_026597014.1 bHLH
XM_026597109.1 bHLH
XM_026597140.1 WRKY
XM_026597157.1 bZIP
XM_026597158.1 bZIP
XM_026597296.1 Dof
XM_026597420.1 bHLH
XM_026597421.1 bHLH
XM_026597422.1 bHLH
XM_026597463.1 WRKY
XM_026597479.1 bHLH
XM_026597499.1 bHLH
XM_026597526.1 bHLH
XM_026597639.1 Dof
XM_026597640.1 Dof
XM_026598116.1 bHLH
XM_026598648.1 bZIP
XM_026599070.1 bZIP
XM_026599133.1 bHLH
XM_026599771.1 bZIP
XM_026599809.1 bHLH
XM_026599810.1 bHLH
XM_026599812.1 bHLH
XM_026599813.1 bHLH
XM_026599814.1 bHLH
XM_026600084.1 bZIP
XM_026600097.1 bHLH
XM_026600136.1 WRKY
XM_026600289.1 bZIP
XM_026600290.1 bZIP
XM_026600291.1 bZIP
XM_026600292.1 bZIP
XM_026600293.1 bZIP
XM_026600726.1 WRKY
XM_026600730.1 bHLH
XM_026600731.1 bHLH
XM_026600860.1 bHLH
XM_026601067.1 Dof
XM_026601079.1 Dof
XM_026601106.1 bZIP
XM_026601524.1 WRKY
XM_026601525.1 WRKY
XM_026601537.1 bHLH
XM_026601538.1 bHLH
XM_026601652.1 WRKY
XM_026601668.1 bZIP
XM_026601930.1 bZIP
XM_026601963.1 WRKY
XM_026601980.1 bHLH
XM_026602219.1 WRKY
XM_026602266.1 bHLH
XM_026602274.1 bHLH
XM_026602557.1 bZIP
XM_026602558.1 bZIP
XM_026602699.1 bHLH
XM_026602725.1 bZIP
XM_026602792.1 bHLH
XM_026603238.1 bZIP
XM_026603260.1 bZIP
XM_026603337.1 bHLH
XM_026603342.1 bHLH
XM_026603559.1 WRKY
XM_026603988.1 Dof
XM_026604589.1 WRKY
XM_026604594.1 WRKY
XM_026604663.1 bHLH
XM_026604709.1 bHLH
XM_026604786.1 bHLH
XM_026604853.1 Dof
XM_026604938.1 WRKY
XM_026605041.1 WRKY
XM_026605115.1 bHLH
XM_026605129.1 WRKY
XM_026605145.1 bHLH
XM_026605226.1 WRKY
XM_026605263.1 bHLH
XM_026605282.1 bHLH
XR_003323158.1 WRKY
XR_003330615.1 bHLH
XR_003333155.1 bHLH
XR_003345072.1 bZIP
XR_003347896.1 WRKY
XR_003357434.1 WRKY
XR_003358730.1 bZIP
XM_026574805.1 B3
XM_026529857.1 AP2
XM_026521278.1 ERF
XM_026521412.1 ERF
XM_026521857.1 ERF
XM_026521862.1 ERF
XM_026521950.1 ERF
XM_026521998.1 ERF
XM_026522409.1 ERF
XM_026522748.1 ERF
XM_026522909.1 ERF
XM_026522917.1 ERF
XM_026523000.1 ERF
XM_026525138.1 ERF
XM_026525842.1 ERF
XM_026525843.1 ERF
XM_026526245.1 ERF
XM_026526508.1 ERF
XM_026526549.1 ERF
XM_026526887.1 ERF
XM_026526962.1 ERF
XM_026527611.1 ERF
XM_026527612.1 ERF
XM_026527891.1 ERF
XM_026529242.1 ERF
XM_026529852.1 ERF
XM_026529871.1 ERF
XM_026530018.1 ERF
XM_026530299.1 ERF
XM_026530300.1 ERF
XM_026530884.1 ERF
XM_026531697.1 ERF
XM_026532059.1 ERF
XM_026532060.1 ERF
XM_026532808.1 ERF
XM_026533856.1 ERF
XM_026533857.1 ERF
XM_026533858.1 ERF
XM_026534465.1 ERF
XM_026535219.1 ERF
XM_026535515.1 ERF
XM_026535516.1 ERF
XM_026535794.1 ERF
XM_026536297.1 ERF
XM_026537856.1 ERF
XM_026538179.1 ERF
XM_026538180.1 ERF
XM_026538302.1 ERF
XM_026538768.1 ERF
XM_026540381.1 ERF
XM_026540541.1 ERF
XM_026541041.1 ERF
XM_026541044.1 ERF
XM_026541510.1 ERF
XM_026541539.1 ERF
XM_026541553.1 ERF
XM_026542537.1 ERF
XM_026544063.1 ERF
XM_026544452.1 ERF
XM_026545043.1 ERF
XM_026545567.1 ERF
XM_026545568.1 ERF
XM_026547403.1 ERF
XM_026547864.1 ERF
XM_026550893.1 ERF
XM_026551202.1 ERF
XM_026551470.1 ERF
XM_026551701.1 ERF
XM_026551859.1 ERF
XM_026552041.1 ERF
XM_026553105.1 ERF
XM_026553658.1 ERF
XM_026553939.1 ERF
XM_026553987.1 ERF
XM_026554146.1 ERF
XM_026554242.1 ERF
XM_026554268.1 ERF
XM_026554898.1 ERF
XM_026565598.1 ERF
XM_026567893.1 ERF
XM_026568603.1 ERF
XM_026568835.1 ERF
XM_026569259.1 ERF
XM_026569273.1 ERF
XM_026569439.1 ERF
XM_026570065.1 ERF
XM_026570670.1 ERF
XM_026571407.1 ERF
XM_026571573.1 ERF
XM_026571874.1 ERF
XM_026572032.1 ERF
XM_026572034.1 ERF
XM_026572102.1 ERF
XM_026572137.1 ERF
XM_026572340.1 ERF
XM_026572341.1 ERF
XM_026572343.1 ERF
XM_026572344.1 ERF
XM_026572345.1 ERF
XM_026572346.1 ERF
XM_026572347.1 ERF
XM_026572348.1 ERF
XM_026572349.1 ERF
XM_026572350.1 ERF
XM_026572351.1 ERF
XM_026572352.1 ERF
XM_026572353.1 ERF
XM_026572354.1 ERF
XM_026572355.1 ERF
XM_026573737.1 ERF
XM_026573761.1 ERF
XM_026573808.1 ERF
XM_026573843.1 ERF
XM_026573884.1 ERF
XM_026574226.1 ERF
XM_026574227.1 ERF
XM_026574358.1 ERF
XM_026574359.1 ERF
XM_026574962.1 ERF
XM_026575008.1 ERF
XM_026575009.1 ERF
XM_026576019.1 ERF
XM_026576446.1 ERF
XM_026576472.1 ERF
XM_026576563.1 ERF
XM_026577123.1 ERF
XM_026577306.1 ERF
XM_026578654.1 ERF
XM_026578761.1 ERF
XM_026578820.1 ERF
XM_026578884.1 ERF
XM_026579443.1 ERF
XM_026580327.1 ERF
XM_026580966.1 ERF
XM_026581546.1 ERF
XM_026581596.1 ERF
XM_026581603.1 ERF
XM_026581659.1 ERF
XM_026581673.1 ERF
XM_026581729.1 ERF
XM_026581731.1 ERF
XM_026582784.1 ERF
XM_026582786.1 ERF
XM_026582788.1 ERF
XM_026583192.1 ERF
XM_026583193.1 ERF
XM_026583194.1 ERF
XM_026583197.1 ERF
XM_026583200.1 ERF
XM_026583232.1 ERF
XM_026583233.1 ERF
XM_026583237.1 ERF
XM_026583238.1 ERF
XM_026583239.1 ERF
XM_026583419.1 ERF
XM_026583434.1 ERF
XM_026583435.1 ERF
XM_026583603.1 ERF
XM_026583644.1 ERF
XM_026583648.1 ERF
XM_026583708.1 ERF
XM_026584097.1 ERF
XM_026585005.1 ERF
XM_026585007.1 ERF
XM_026585072.1 ERF
XM_026585640.1 ERF
XM_026586035.1 ERF
XM_026586456.1 ERF
XM_026588831.1 ERF
XM_026589023.1 ERF
XM_026589094.1 ERF
XM_026589138.1 ERF
XM_026590166.1 ERF
XM_026590551.1 ERF
XM_026591186.1 ERF
XM_026591629.1 ERF
XM_026591908.1 ERF
XM_026592736.1 ERF
XM_026593092.1 ERF
XM_026593415.1 ERF
XM_026594982.1 ERF
XM_026595096.1 ERF
XM_026595111.1 ERF
XM_026596384.1 ERF
XM_026596509.1 ERF
XM_026596511.1 ERF
XM_026596950.1 ERF
XM_026597428.1 ERF
XM_026597429.1 ERF
XM_026597675.1 ERF
XM_026598085.1 ERF
XM_026598086.1 ERF
XM_026598449.1 ERF
XM_026598956.1 ERF
XM_026599279.1 ERF
XM_026599681.1 ERF
XM_026600149.1 ERF
XM_026602705.1 ERF
XM_026602791.1 ERF
XM_026602831.1 ERF
XM_026602845.1 ERF
XM_026603475.1 ERF
XM_026603994.1 ERF
XM_026604172.1 ERF
XM_026604326.1 ERF
XM_026604478.1 ERF
XM_026604958.1 ERF
XM_026549159.1 ARR-B
XM_026550924.1 ARR-B
XM_026565315.1 ARR-B
XM_026533584.1 G2-like
XM_026533968.1 G2-like
XM_026534883.1 G2-like
XM_026535842.1 G2-like
XM_026535843.1 G2-like
XM_026535931.1 G2-like
XM_026535932.1 G2-like
XM_026537259.1 G2-like
XM_026538623.1 G2-like
XM_026540504.1 G2-like
XM_026541603.1 G2-like
XM_026541604.1 G2-like
XM_026541749.1 G2-like
XM_026541750.1 G2-like
XM_026541839.1 G2-like
XM_026542370.1 G2-like
XM_026542928.1 G2-like
XM_026543271.1 G2-like
XM_026543275.1 G2-like
XM_026543280.1 G2-like
XM_026545790.1 G2-like
XM_026545880.1 G2-like
XM_026547689.1 G2-like
XM_026548023.1 G2-like
XM_026548081.1 G2-like
XM_026550795.1 G2-like
XM_026550920.1 G2-like
XM_026550923.1 G2-like
XM_026554021.1 G2-like
XM_026554022.1 G2-like
XM_026554218.1 G2-like
XM_026554219.1 G2-like
XM_026555874.1 G2-like
XM_026558659.1 G2-like
XM_026559269.1 G2-like
XM_026559394.1 G2-like
XM_026559395.1 G2-like
XM_026559617.1 G2-like
XM_026559675.1 G2-like
XM_026559683.1 G2-like
XM_026559927.1 G2-like
XM_026561166.1 G2-like
XM_026562021.1 G2-like
XM_026562542.1 G2-like
XM_026562750.1 G2-like
XM_026562992.1 G2-like
XM_026566120.1 G2-like
XM_026566249.1 G2-like
XM_026566250.1 G2-like
XM_026567498.1 G2-like
XM_026567499.1 G2-like
XM_026567500.1 G2-like
XM_026567501.1 G2-like
XM_026570474.1 G2-like
XM_026570782.1 G2-like
XM_026571230.1 G2-like
XM_026572138.1 G2-like
XM_026572151.1 G2-like
XM_026573023.1 G2-like
XM_026575982.1 G2-like
XM_026577129.1 G2-like
XM_026579980.1 G2-like
XM_026580541.1 G2-like
XM_026580542.1 G2-like
XM_026581231.1 G2-like
XM_026583860.1 G2-like
XM_026584416.1 G2-like
XM_026585295.1 G2-like
XM_026585522.1 G2-like
XM_026587035.1 G2-like
XM_026587058.1 G2-like
XM_026588431.1 G2-like
XM_026588432.1 G2-like
XM_026592175.1 G2-like
XM_026592176.1 G2-like
XM_026592657.1 G2-like
XM_026592658.1 G2-like
XM_026592659.1 G2-like
XM_026592870.1 G2-like
XM_026592871.1 G2-like
XM_026595764.1 G2-like
XM_026596438.1 G2-like
XM_026598534.1 G2-like
XM_026598535.1 G2-like
XM_026601827.1 G2-like
XM_026602377.1 G2-like
XM_026602378.1 G2-like
XM_026604780.1 G2-like
XR_003344376.1 G2-like
XR_003357907.1 G2-like
XM_026521591.1 C2H2
XM_026522325.1 C2H2
XM_026522473.1 C2H2
XM_026523482.1 C2H2
XM_026523894.1 C2H2
XM_026523895.1 C2H2
XM_026523896.1 C2H2
XM_026524842.1 C2H2
XM_026526631.1 C2H2
XM_026527626.1 C2H2
XM_026527717.1 C2H2
XM_026527990.1 C2H2
XM_026529703.1 C2H2
XM_026529704.1 C2H2
XM_026530622.1 C2H2
XM_026531259.1 C2H2
XM_026532345.1 C2H2
XM_026532347.1 C2H2
XM_026533513.1 C2H2
XM_026534281.1 C2H2
XM_026536134.1 C2H2
XM_026536324.1 C2H2
XM_026537268.1 C2H2
XM_026537674.1 C2H2
XM_026538303.1 C2H2
XM_026538548.1 C2H2
XM_026539696.1 C2H2
XM_026541526.1 C2H2
XM_026541545.1 C2H2
XM_026541643.1 C2H2
XM_026541847.1 C2H2
XM_026542937.1 C2H2
XM_026542941.1 C2H2
XM_026543509.1 C2H2
XM_026543763.1 C2H2
XM_026544577.1 C2H2
XM_026544769.1 C2H2
XM_026545307.1 C2H2
XM_026545308.1 C2H2
XM_026547010.1 C2H2
XM_026547092.1 C2H2
XM_026547263.1 C2H2
XM_026547431.1 C2H2
XM_026547508.1 C2H2
XM_026547528.1 C2H2
XM_026547610.1 C2H2
XM_026549967.1 C2H2
XM_026550008.1 C2H2
XM_026551671.1 C2H2
XM_026552138.1 C2H2
XM_026552224.1 C2H2
XM_026553336.1 C2H2
XM_026553337.1 C2H2
XM_026553338.1 C2H2
XM_026553738.1 C2H2
XM_026553739.1 C2H2
XM_026554847.1 C2H2
XM_026554850.1 C2H2
XM_026556255.1 C2H2
XM_026556440.1 C2H2
XM_026556547.1 C2H2
XM_026556631.1 C2H2
XM_026556771.1 C2H2
XM_026556909.1 C2H2
XM_026557621.1 C2H2
XM_026557636.1 C2H2
XM_026557681.1 C2H2
XM_026558009.1 C2H2
XM_026558163.1 C2H2
XM_026558982.1 C2H2
XM_026559321.1 C2H2
XM_026560098.1 C2H2
XM_026560211.1 C2H2
XM_026560212.1 C2H2
XM_026560214.1 C2H2
XM_026560589.1 C2H2
XM_026561552.1 C2H2
XM_026561609.1 C2H2
XM_026561845.1 C2H2
XM_026562027.1 C2H2
XM_026562575.1 C2H2
XM_026562814.1 C2H2
XM_026562925.1 C2H2
XM_026563322.1 C2H2
XM_026563731.1 C2H2
XM_026564645.1 C2H2
XM_026564860.1 C2H2
XM_026566023.1 C2H2
XM_026566036.1 C2H2
XM_026567890.1 C2H2
XM_026568529.1 C2H2
XM_026568678.1 C2H2
XM_026569476.1 C2H2
XM_026569984.1 C2H2
XM_026570447.1 C2H2
XM_026570780.1 C2H2
XM_026571317.1 C2H2
XM_026572423.1 C2H2
XM_026573434.1 C2H2
XM_026574132.1 C2H2
XM_026575166.1 C2H2
XM_026576573.1 C2H2
XM_026577447.1 C2H2
XM_026578074.1 C2H2
XM_026578613.1 C2H2
XM_026579290.1 C2H2
XM_026579717.1 C2H2
XM_026582130.1 C2H2
XM_026582454.1 C2H2
XM_026583686.1 C2H2
XM_026584888.1 C2H2
XM_026585003.1 C2H2
XM_026587621.1 C2H2
XM_026587651.1 C2H2
XM_026587715.1 C2H2
XM_026587716.1 C2H2
XM_026587717.1 C2H2
XM_026587719.1 C2H2
XM_026588502.1 C2H2
XM_026589363.1 C2H2
XM_026590336.1 C2H2
XM_026591118.1 C2H2
XM_026591284.1 C2H2
XM_026591488.1 C2H2
XM_026592446.1 C2H2
XM_026593550.1 C2H2
XM_026594483.1 C2H2
XM_026594485.1 C2H2
XM_026594947.1 C2H2
XM_026596693.1 C2H2
XM_026597115.1 C2H2
XM_026597491.1 C2H2
XM_026597732.1 C2H2
XM_026598205.1 C2H2
XM_026598209.1 C2H2
XM_026599290.1 C2H2
XM_026600296.1 C2H2
XM_026600297.1 C2H2
XM_026521650.1 MYB
XM_026522294.1 MYB
XM_026523266.1 MYB
XM_026523552.1 MYB
XM_026523706.1 MYB
XM_026523975.1 MYB
XM_026524023.1 MYB
XM_026524300.1 MYB
XM_026524301.1 MYB
XM_026524341.1 MYB
XM_026524705.1 MYB
XM_026524852.1 MYB
XM_026525172.1 MYB
XM_026525495.1 MYB
XM_026525524.1 MYB
XM_026525660.1 MYB
XM_026525735.1 MYB
XM_026526652.1 MYB
XM_026526817.1 MYB
XM_026526977.1 MYB
XM_026528014.1 MYB
XM_026528495.1 MYB
XM_026529554.1 MYB
XM_026529555.1 MYB
XM_026529556.1 MYB
XM_026530247.1 MYB
XM_026530413.1 MYB
XM_026530485.1 MYB
XM_026530524.1 MYB
XM_026530931.1 MYB
XM_026531249.1 MYB
XM_026531344.1 MYB
XM_026532266.1 MYB
XM_026532272.1 MYB
XM_026532344.1 MYB
XM_026532519.1 MYB
XM_026532939.1 MYB
XM_026533908.1 MYB
XM_026533910.1 MYB
XM_026534487.1 MYB
XM_026534662.1 MYB
XM_026534756.1 MYB
XM_026536854.1 MYB
XM_026538097.1 MYB
XM_026538360.1 MYB
XM_026538934.1 MYB
XM_026539329.1 MYB
XM_026539558.1 MYB
XM_026540451.1 MYB
XM_026540848.1 MYB
XM_026540991.1 MYB
XM_026541574.1 MYB
XM_026541723.1 MYB
XM_026541732.1 MYB
XM_026541827.1 MYB
XM_026543687.1 MYB
XM_026545226.1 MYB
XM_026545232.1 MYB
XM_026545309.1 MYB
XM_026545496.1 MYB
XM_026547053.1 MYB
XM_026547054.1 MYB
XM_026547464.1 MYB
XM_026547675.1 MYB
XM_026547683.1 MYB
XM_026548295.1 MYB
XM_026548664.1 MYB
XM_026548666.1 MYB
XM_026548668.1 MYB
XM_026549273.1 MYB
XM_026549638.1 MYB
XM_026549838.1 MYB
XM_026550132.1 MYB
XM_026550174.1 MYB
XM_026550175.1 MYB
XM_026550188.1 MYB
XM_026550200.1 MYB
XM_026551221.1 MYB
XM_026552182.1 MYB
XM_026552470.1 MYB
XM_026552473.1 MYB
XM_026552474.1 MYB
XM_026552992.1 MYB
XM_026553597.1 MYB
XM_026553861.1 MYB
XM_026554274.1 MYB
XM_026554965.1 MYB
XM_026555468.1 MYB
XM_026555756.1 MYB
XM_026556009.1 MYB
XM_026556010.1 MYB
XM_026556505.1 MYB
XM_026556718.1 MYB
XM_026556930.1 MYB
XM_026557280.1 MYB
XM_026557490.1 MYB
XM_026557778.1 MYB
XM_026557864.1 MYB
XM_026557895.1 MYB
XM_026558563.1 MYB
XM_026558701.1 MYB
XM_026559660.1 MYB
XM_026559859.1 MYB
XM_026559860.1 MYB
XM_026560753.1 MYB
XM_026561273.1 MYB
XM_026561718.1 MYB
XM_026561757.1 MYB
XM_026562081.1 MYB
XM_026562082.1 MYB
XM_026562155.1 MYB
XM_026562217.1 MYB
XM_026562588.1 MYB
XM_026562869.1 MYB
XM_026563091.1 MYB
XM_026563361.1 MYB
XM_026563408.1 MYB
XM_026563962.1 MYB
XM_026565604.1 MYB
XM_026566581.1 MYB
XM_026566584.1 MYB
XM_026566585.1 MYB
XM_026567182.1 MYB
XM_026567514.1 MYB
XM_026567730.1 MYB
XM_026567876.1 MYB
XM_026568597.1 MYB
XM_026569314.1 MYB
XM_026569978.1 MYB
XM_026571035.1 MYB
XM_026571268.1 MYB
XM_026571331.1 MYB
XM_026571332.1 MYB
XM_026571333.1 MYB
XM_026571746.1 MYB
XM_026571846.1 MYB
XM_026571865.1 MYB
XM_026571866.1 MYB
XM_026572460.1 MYB
XM_026572968.1 MYB
XM_026573226.1 MYB
XM_026573850.1 MYB
XM_026574147.1 MYB
XM_026574165.1 MYB
XM_026574412.1 MYB
XM_026574507.1 MYB
XM_026574619.1 MYB
XM_026574666.1 MYB
XM_026575687.1 MYB
XM_026575735.1 MYB
XM_026575964.1 MYB
XM_026577926.1 MYB
XM_026578233.1 MYB
XM_026578234.1 MYB
XM_026578398.1 MYB
XM_026578853.1 MYB
XM_026579055.1 MYB
XM_026579567.1 MYB
XM_026579583.1 MYB
XM_026579597.1 MYB
XM_026580118.1 MYB
XM_026580375.1 MYB
XM_026580377.1 MYB
XM_026580378.1 MYB
XM_026580724.1 MYB
XM_026580876.1 MYB
XM_026581216.1 MYB
XM_026581592.1 MYB
XM_026581691.1 MYB
XM_026581813.1 MYB
XM_026581867.1 MYB
XM_026582629.1 MYB
XM_026583795.1 MYB
XM_026583960.1 MYB
XM_026584304.1 MYB
XM_026584455.1 MYB
XM_026584909.1 MYB
XM_026585462.1 MYB
XM_026585565.1 MYB
XM_026585573.1 MYB
XM_026586473.1 MYB
XM_026587184.1 MYB
XM_026587566.1 MYB
XM_026587568.1 MYB
XM_026587844.1 MYB
XM_026588509.1 MYB
XM_026588757.1 MYB
XM_026588816.1 MYB
XM_026590214.1 MYB
XM_026590419.1 MYB
XM_026590524.1 MYB
XM_026590649.1 MYB
XM_026590661.1 MYB
XM_026591326.1 MYB
XM_026592092.1 MYB
XM_026592369.1 MYB
XM_026592902.1 MYB
XM_026593892.1 MYB
XM_026593977.1 MYB
XM_026595035.1 MYB
XM_026595037.1 MYB
XM_026595040.1 MYB
XM_026595394.1 MYB
XM_026595633.1 MYB
XM_026595650.1 MYB
XM_026596199.1 MYB
XM_026596429.1 MYB
XM_026596501.1 MYB
XM_026596825.1 MYB
XM_026596920.1 MYB
XM_026596927.1 MYB
XM_026597010.1 MYB
XM_026597012.1 MYB
XM_026597220.1 MYB
XM_026597267.1 MYB
XM_026597342.1 MYB
XM_026597494.1 MYB
XM_026597594.1 MYB
XM_026597760.1 MYB
XM_026597761.1 MYB
XM_026597762.1 MYB
XM_026597805.1 MYB
XM_026597806.1 MYB
XM_026597867.1 MYB
XM_026598493.1 MYB
XM_026599238.1 MYB
XM_026599316.1 MYB
XM_026600026.1 MYB
XM_026600153.1 MYB
XM_026601539.1 MYB
XM_026603579.1 MYB
XM_026603700.1 MYB
XM_026604161.1 MYB
XM_026604484.1 MYB
XM_026604650.1 MYB
XM_026605070.1 MYB

## Sheet: TableS4
Table S4. Module_Eigengene_Correlation among modules
	MEblack	MEblue	MEbrown	MEgreen	MEgrey	MEmagenta	MEpink	MEred	MEturquoise	MEyellow
MEblack	1	0.21534	-0.0136136	0.160973	0.0184664	-0.648354	0.156592	-0.374726	0.639572	0.742631
MEblue	0.21534	1	-0.106511	-0.0647671	-0.00225852	0.04749	-0.0430911	0.00148721	0.146771	0.357117
MEbrown	-0.0136136	-0.106511	1	0.637751	0.0294143	0.630363	-0.620055	0.0535724	0.69331	-0.364231
MEgreen	0.160973	-0.0647671	0.637751	1	-0.164855	0.4195	-0.751852	0.565444	0.627564	-0.22104
MEgrey	0.0184664	-0.00225852	0.0294143	-0.164855	1	0.00585835	0.0264192	-0.0792807	0.0362241	0.0580202
MEmagenta	-0.648354	0.04749	0.630363	0.4195	0.00585835	1	-0.543679	0.447222	0.0912315	-0.68299
MEpink	0.156592	-0.0430911	-0.620055	-0.751852	0.0264192	-0.543679	1	-0.682638	-0.383034	0.257116
MEred	-0.374726	0.00148721	0.0535724	0.565444	-0.0792807	0.447222	-0.682638	1	-0.0741978	-0.279987
MEturquoise	0.639572	0.146771	0.69331	0.627564	0.0362241	0.0912315	-0.383034	-0.0741978	1	0.293375
MEyellow	0.742631	0.357117	-0.364231	-0.22104	0.0580202	-0.68299	0.257116	-0.279987	0.293375	1

## Sheet: Table S5
Table S5.The list of the functional enrichment analysis of hub genes in the modules
Pink module
query_name	evalue	GO_accessions
XM_026582563.1	8e-50 GO:0005634	GO:0045449	GO:0034645	GO:0030528
XM_026594607.1	9e-64 GO:0003700	GO:0043565	GO:0005634	GO:0045449	GO:0034645
XM_026604484.1	6e-40 GO:0045449	GO:0034645	GO:0003677
XM_026551002.1	1e-36 GO:0003700	GO:0043565	GO:0005634	GO:0045449	GO:0034645
Turquosie module
query_name	evalue	GO_accessions
XM_026550920.1	3e-32 GO:0045449	GO:0034645	GO:0003677
XM_026549467.1	5e-98 GO:0003700	GO:0043565	GO:0005634	GO:0045449	GO:0034645
XM_026585284.1	3e-40 GO:0043565	GO:0003700	GO:0005634	GO:0006355	GO:0034645	GO:0046983
XM_026524300.1	5e-81 GO:0045449	GO:0034645	GO:0003677
XM_026577661.1	2e-54 GO:0003700	GO:0043565	GO:0005634	GO:0045449	GO:0034645
Brown module
query_name	evalue	GO_accessions
XM_026550188.1	1e-62 GO:0045449	GO:0034645	GO:0003677
XM_026552182.1	1e-61 GO:0045449	GO:0034645	GO:0003677
XM_026554965.1	6e-73 GO:0045449	GO:0034645	GO:0003677
XM_026556010.1	8e-63 GO:0045449	GO:0034645	GO:0003677
XM_026532483.1	9e-39 GO:0003700	GO:0043565	GO:0005634	GO:0045449	GO:0034645
XM_026535756.1	9e-39 GO:0003700	GO:0043565	GO:0005634	GO:0045449	GO:0034645

## Sheet: Table S6
Table S6.The list of the functional enrichment analysis in modules.
Pink module
XM_026549730	2e-10	GO:0005634	GO:0045449	GO:0034645	GO:0030528
XM_026600730	2e-49	GO:0005634	GO:0045449	GO:0034645	GO:0030528
XM_026587978	5e-73	GO:0005506	GO:0016491
XM_026600731	8e-50	GO:0005634	GO:0045449	GO:0034645	GO:0030528
XM_026601079	3e-29	GO:0004420	GO:0050662	GO:0015936	GO:0045449	GO:0044281
XM_026597342	4e-38	GO:0045449	GO:0034645	GO:0003677
XM_026592092	1e-38	GO:0045449	GO:0034645	GO:0003677
XM_026569983	2e-20	GO:0005634	GO:0045449	GO:0034645	GO:0030528
XM_026542858	5e-94	GO:0016491
XM_026542400	3e-94	GO:0016491
XM_026538138	2e-14	GO:0043565	GO:0003700	GO:0005634	GO:0006355	GO:0034645
XM_026549838	5e-59	GO:0045449	GO:0034645	GO:0003677
XM_026582563	8e-50	GO:0005634	GO:0045449	GO:0034645	GO:0030528
XM_026591405	7e-64	GO:0003700	GO:0043565	GO:0005634	GO:0045449	GO:0034645
XM_026567730	5e-59	GO:0045449	GO:0034645	GO:0003677
XM_026604484	6e-40	GO:0045449	GO:0034645	GO:0003677
XM_026576373	2e-16	GO:0005634	GO:0045449	GO:0034645	GO:0030528
XM_026598171	5e-163	GO:0030170	GO:0006519	GO:0044281	GO:0019752	GO:0016831
XM_026562502	3e-46	GO:0045449	GO:0008270	GO:0034645	GO:0003677
XM_026551002	1e-36	GO:0003700	GO:0043565	GO:0005634	GO:0045449	GO:0034645
XM_026560435	2e-14	GO:0005634	GO:0045449	GO:0034645	GO:0030528
XM_026594607	9e-64	GO:0003700	GO:0043565	GO:0005634	GO:0045449	GO:0034645
XM_026588954	6e-48	GO:0045449	GO:0008270	GO:0034645	GO:0003677
XM_026571268	1e-57	GO:0045449	GO:0034645	GO:0003677
XM_026562155	1e-57	GO:0045449	GO:0034645	GO:0003677
XM_026523289	9e-05	GO:0005634	GO:0045449	GO:0034645	GO:0030528
XM_026598170	6e-163	GO:0030170	GO:0006519	GO:0044281	GO:0019752	GO:0016831
XM_026598172	4e-163	GO:0030170	GO:0006519	GO:0044281	GO:0019752	GO:0016831
Turquoise module.
XM_026528960	7e-36	GO:0043565	GO:0003700	GO:0005634	GO:0006355	GO:0034645
XM_026586456	3e-28	GO:0003700	GO:0006355	GO:0005634	GO:0034645
XM_026576448	3e-54	GO:0046983	GO:0008171
XM_026576019	1e-27	GO:0003700	GO:0006355	GO:0005634	GO:0034645
XM_026600291	4e-43	GO:0043565	GO:0003700	GO:0005634	GO:0006355	GO:0034645
XM_026583434	3e-34	GO:0003700	GO:0006355	GO:0005634	GO:0034645
XM_026559860	5e-70	GO:0045449	GO:0034645	GO:0003677
XM_026587274	7e-64	GO:0005634	GO:0045449	GO:0034645	GO:0030528
XM_026591650	4e-27	GO:0004420	GO:0050662	GO:0015936	GO:0045449	GO:0044281
XM_026548163	7e-40	GO:0043565	GO:0003700	GO:0005634	GO:0006355	GO:0034645
XM_026597640	1e-29	GO:0045449	GO:0008270	GO:0034645	GO:0003677
XM_026551671	0	GO:0008270	GO:0003676	GO:0005622
XM_026586198	1e-57	GO:0005634	GO:0045449	GO:0034645	GO:0030528
XM_026548165	7e-40	GO:0043565	GO:0003700	GO:0005634	GO:0006355	GO:0034645
XM_026523894	3e-61	GO:0008270	GO:0003676	GO:0005622
XM_026592871	7e-57	GO:0045449	GO:0034645	GO:0003677
XM_026547675	2e-164	GO:0045449	GO:0034645	GO:0003677
XM_026590154	7e-33	GO:0005634	GO:0045449	GO:0034645	GO:0030528
XM_026565524	4e-58	GO:0005634	GO:0045449	GO:0034645	GO:0030528
XM_026527037	1e-28	GO:0005634	GO:0045449	GO:0034645	GO:0030528
XM_026593892	1e-53	GO:0045449	GO:0034645	GO:0003677
XM_026578233	2e-80	GO:0045449	GO:0034645	GO:0003677
XM_026568678	1e-72	GO:0008270	GO:0003676	GO:0005622
XM_026597867	1e-64	GO:0045449	GO:0034645	GO:0003677
XM_026578227	1e-53	GO:0005634	GO:0045449	GO:0034645	GO:0030528
XM_026554021	1e-70	GO:0045449	GO:0034645	GO:0003677
XM_026549967	2e-13	GO:0008270	GO:0003676	GO:0005622
XM_026541857	1e-45	GO:0003700	GO:0043565	GO:0005634	GO:0045449	GO:0034645
XM_026556440	4e-87	GO:0008270	GO:0003676	GO:0005622
XM_026597071	1e-53	GO:0046983	GO:0008171
XM_026557793	6e-30	GO:0045449	GO:0008270	GO:0034645	GO:0003677
XM_026601539	3e-88	GO:0045449	GO:0034645	GO:0003677
XM_026547464	1e-54	GO:0045449	GO:0034645	GO:0003677
XM_026568603	2e-24	GO:0003700	GO:0006355	GO:0005634	GO:0034645
XM_026543993	3e-25	GO:0005634	GO:0045449	GO:0034645	GO:0030528
XM_026596693	1e-14	GO:0008270	GO:0003676	GO:0005622
XM_026600290	6e-45	GO:0043565	GO:0003700	GO:0005634	GO:0006355	GO:0034645
XM_026600296	6e-81	GO:0008270	GO:0003676	GO:0005622
XM_026601525	1e-55	GO:0003700	GO:0043565	GO:0005634	GO:0045449	GO:0034645
XM_026551920	8e-18	GO:0043565	GO:0003700	GO:0005634	GO:0006355	GO:0034645
XM_026565067	1e-34	GO:0005634	GO:0045449	GO:0034645	GO:0030528
XM_026594485	1e-101	GO:0008270	GO:0003676	GO:0005622
XM_026571407	2e-21	GO:0003700	GO:0006355	GO:0005634	GO:0034645
XM_026594483	1e-101	GO:0008270	GO:0003676	GO:0005622
XM_026530769	1e-61	GO:0005634	GO:0045449	GO:0034645	GO:0030528
XM_026547689	7e-43	GO:0045449	GO:0034645	GO:0003677
XM_026580966	3e-19	GO:0003700	GO:0006355	GO:0005634	GO:0034645
XM_026553939	6e-41	GO:0003700	GO:0006355	GO:0005634	GO:0034645
XM_026539696	2e-80	GO:0008270	GO:0003676	GO:0005622
XM_026530300	3e-17	GO:0003700	GO:0006355	GO:0005634	GO:0034645
XM_026578641	4e-30	GO:0043565	GO:0003700	GO:0005634	GO:0006355	GO:0034645
XM_026571411	2e-37	GO:0005634	GO:0045449	GO:0034645	GO:0030528
XM_026530247	3e-67	GO:0045449	GO:0034645	GO:0003677
XM_026601537	3e-64	GO:0005634	GO:0045449	GO:0034645	GO:0030528
XM_026541692	4e-34	GO:0005634	GO:0045449	GO:0034645	GO:0030528
XM_026556631	1e-29	GO:0008270	GO:0003676	GO:0005622
XM_026563086	3e-16	GO:0005634	GO:0045449	GO:0034645	GO:0030528
XM_026592735	4e-22	GO:0045449	GO:0008270	GO:0034645	GO:0003677
XM_026577706	7e-28	GO:0005634	GO:0045449	GO:0034645	GO:0030528
XM_026547208	2e-28	GO:0045449	GO:0008270	GO:0034645	GO:0003677
XM_026574358	7e-53	GO:0003700	GO:0006355	GO:0005634	GO:0034645
XM_026540451	1e-73	GO:0045449	GO:0034645	GO:0003677
XM_026582244	2e-32	GO:0043565	GO:0003700	GO:0005634	GO:0006355	GO:0034645
XM_026567527	1e-28	GO:0045449	GO:0008270	GO:0034645	GO:0003677
XM_026552473	1e-61	GO:0003677
XR_003351161	4e-07	GO:0008270	GO:0003676	GO:0005622
XM_026579152	5e-53	GO:0005634	GO:0045449	GO:0034645	GO:0030528
XM_026587035	9e-21	GO:0000160	GO:0000156	GO:0023060	GO:0006355	GO:0023046
XM_026555616	1e-64	GO:0043565	GO:0003700	GO:0005634	GO:0006355	GO:0034645
XM_026568145	6e-20	GO:0003700	GO:0043565	GO:0005634	GO:0045449	GO:0034645
XM_026601652	6e-30	GO:0003700	GO:0043565	GO:0005634	GO:0045449	GO:0034645
XM_026590882	5e-28	GO:0043565	GO:0003700	GO:0005634	GO:0006355	GO:0034645
XM_026601067	1e-25	GO:0045449	GO:0008270	GO:0034645	GO:0003677
XM_026551198	2e-120	GO:0003700	GO:0043565	GO:0005634	GO:0045449	GO:0034645
XM_026593360	3e-47	GO:0004497	GO:0020037	GO:0006118
XM_026556109	5e-24	GO:0003700	GO:0043565	GO:0005634	GO:0045449	GO:0034645
XM_026567876	2e-70	GO:0045449	GO:0034645	GO:0003677
XM_026542370	3e-33	GO:0045449	GO:0034645	GO:0003677
XM_026558890	2e-27	GO:0043565	GO:0003700	GO:0005634	GO:0006355	GO:0034645
XM_026571865	1e-64	GO:0045449	GO:0034645	GO:0003677
XM_026547683	6e-152	GO:0045449	GO:0034645	GO:0003677
XM_026587005	9e-44	GO:0043565	GO:0003700	GO:0005634	GO:0006355	GO:0034645
XM_026530805	4e-23	GO:0043565	GO:0003700	GO:0005634	GO:0006355	GO:0034645
XM_026604709	1e-28	GO:0005634	GO:0045449	GO:0034645	GO:0030528
XM_026571331	6e-99	GO:0045449	GO:0034645	GO:0003677
XM_026585284	3e-40	GO:0043565	GO:0003700	GO:0005634	GO:0006355	GO:0034645
XM_026580541	5e-45	GO:0008450	GO:0019538	GO:0045449	GO:0034645	GO:0003677
XM_026529704	6e-54	GO:0008270	GO:0003676	GO:0005622
XM_026559394	3e-91	GO:0008450	GO:0019538	GO:0045449	GO:0034645	GO:0003677
XM_026525138	3e-17	GO:0003700	GO:0006355	GO:0005634	GO:0034645
XM_026537268	8e-11	GO:0008270	GO:0003676	GO:0005622
XM_026527717	9e-11	GO:0008270	GO:0003676	GO:0005622
XM_026541041	3e-18	GO:0003700	GO:0006355	GO:0005634	GO:0034645
XM_026534966	5e-160	GO:0030170	GO:0006519	GO:0044281	GO:0019752	GO:0016831
XM_026573850	1e-100	GO:0045449	GO:0034645	GO:0003677
XM_026585003	7e-21	GO:0008270	GO:0003676	GO:0005622
XM_026523706	3e-64	GO:0045449	GO:0034645	GO:0003677
XM_026548957	1e-102	GO:0003700	GO:0043565	GO:0005634	GO:0045449	GO:0034645
XM_026559617	8e-56	GO:0045449	GO:0034645	GO:0003677
XM_026585005	2e-55	GO:0003700	GO:0006355	GO:0005634	GO:0034645
XM_026550795	6e-46	GO:0045449	GO:0034645	GO:0003677
XM_026525296	3e-63	GO:0005634	GO:0045449	GO:0034645	GO:0030528
XM_026560589	3e-15	GO:0008270	GO:0003676	GO:0005622
XM_026571332	7e-100	GO:0045449	GO:0034645	GO:0003677
XM_026592870	3e-55	GO:0045449	GO:0034645	GO:0003677
XM_026545288	4e-65	GO:0043565	GO:0003700	GO:0005634	GO:0006355	GO:0034645
XM_026588816	1e-67	GO:0045449	GO:0034645	GO:0003677
XM_026567501	3e-43	GO:0008450	GO:0019538	GO:0045449	GO:0034645	GO:0003677
XM_026567182	3e-159	GO:0045449	GO:0034645	GO:0003677
XM_026545282	5e-70	GO:0003700	GO:0043565	GO:0005634	GO:0045449	GO:0034645
XM_026602377	8e-73	GO:0045449	GO:0034645	GO:0003677
XM_026579055	5e-70	GO:0045449	GO:0034645	GO:0003677
XM_026532700	2e-45	GO:0005634	GO:0045449	GO:0034645	GO:0030528
XM_026568305	8e-109	GO:0003824	GO:0016564	GO:0005488	GO:0008152	GO:0006808
XM_026562542	1e-61	GO:0045449	GO:0034645	GO:0003677
XM_026552992	9e-160	GO:0045449	GO:0034645	GO:0003677
XM_026572247	2e-22	GO:0043565	GO:0003700	GO:0005634	GO:0006355	GO:0034645
XM_026598086	2e-31	GO:0003700	GO:0006355	GO:0005634	GO:0034645
XM_026593873	5e-43	GO:0005634	GO:0045449	GO:0034645	GO:0030528
XM_026521591	4e-62	GO:0008270	GO:0003676	GO:0005622
XM_026548023	7e-66	GO:0045449	GO:0034645	GO:0003677
XM_026597267	2e-90	GO:0045449	GO:0034645	GO:0003677
XM_026567498	3e-47	GO:0008450	GO:0019538	GO:0045449	GO:0034645	GO:0003677
XM_026600293	5e-39	GO:0043565	GO:0003700	GO:0005634	GO:0006355	GO:0034645
XM_026521650	3e-60	GO:0045449	GO:0034645	GO:0003677
XM_026530481	2e-72	GO:0045449	GO:0008270	GO:0034645	GO:0003677
XM_026575894	9e-12	GO:0043565	GO:0003700	GO:0005634	GO:0006355	GO:0034645
XM_026598493	5e-53	GO:0003677
XM_026547403	9e-20	GO:0003700	GO:0006355	GO:0005634	GO:0034645
XM_026548523	2e-08	GO:0043565	GO:0003700	GO:0005634	GO:0006355	GO:0034645
XM_026566585	6e-78	GO:0045449	GO:0034645	GO:0003677
XM_026548081	1e-70	GO:0045449	GO:0034645	GO:0003677
XM_026599810	2e-45	GO:0005634	GO:0045449	GO:0034645	GO:0030528
XM_026564645	6e-106	GO:0008270	GO:0003676	GO:0005622
XM_026577444	7e-54	GO:0043565	GO:0003700	GO:0005634	GO:0006355	GO:0034645
XM_026546678	2e-18	GO:0043565	GO:0003700	GO:0005634	GO:0006355	GO:0034645
XM_026574643	1e-52	GO:0005634	GO:0045449	GO:0034645	GO:0030528
XM_026566581	2e-81	GO:0045449	GO:0034645	GO:0003677
XM_026584304	1e-47	GO:0045449	GO:0034645	GO:0003677
XM_026571454	4e-32	GO:0005634	GO:0045449	GO:0034645	GO:0030528
XM_026542537	2e-10	GO:0003700	GO:0006355	GO:0005634	GO:0034645
XM_026597158	8e-36	GO:0006457	GO:0051082	GO:0005524	GO:0044260
XM_026580760	5e-55	GO:0005634	GO:0045449	GO:0034645	GO:0030528
XM_026562082	2e-101	GO:0045449	GO:0034645	GO:0003677
XM_026557895	5e-44	GO:0045449	GO:0034645	GO:0003677
XM_026530482	2e-71	GO:0045449	GO:0008270	GO:0034645	GO:0003677
XM_026560909	7e-33	GO:0005634	GO:0045449	GO:0034645	GO:0030528
XM_026536253	3e-37	GO:0005634	GO:0045449	GO:0034645	GO:0030528
XM_026548166	4e-30	GO:0043565	GO:0003700	GO:0005634	GO:0006355	GO:0034645
XM_026570103	2e-47	GO:0043565	GO:0003700	GO:0005634	GO:0006355	GO:0034645
XM_026553336	4e-61	GO:0008270	GO:0003676	GO:0005622
XM_026562588	1e-94	GO:0045449	GO:0034645	GO:0003677
XM_026553105	1e-41	GO:0003700	GO:0006355	GO:0005634	GO:0034645
XM_026535516	1e-33	GO:0003700	GO:0006355	GO:0005634	GO:0034645
XM_026553338	4e-61	GO:0008270	GO:0003676	GO:0005622
XM_026592175	4e-54	GO:0045449	GO:0034645	GO:0003677
XM_026529857	4e-15	GO:0003700	GO:0006355	GO:0005634	GO:0034645
XM_026601980	3e-129	GO:0005634	GO:0045449	GO:0034645	GO:0030528
XM_026529242	9e-19	GO:0005840	GO:0003700	GO:0005634	GO:0003735	GO:0006355
XM_026534093	8e-50	GO:0043565	GO:0003700	GO:0005634	GO:0006355	GO:0034645
XR_003333155	3e-27	GO:0005634	GO:0045449	GO:0034645	GO:0030528
XM_026602557	2e-39	GO:0043565	GO:0003700	GO:0005634	GO:0006355	GO:0034645
XM_026559257	3e-96	GO:0003824	GO:0044237	GO:0050662
XM_026593989	6e-35	GO:0005634	GO:0045449	GO:0034645	GO:0030528
XM_026593550	3e-81	GO:0008270	GO:0003676	GO:0005622
XM_026605282	2e-41	GO:0005634	GO:0045449	GO:0034645	GO:0030528
XM_026557681	1e-30	GO:0008270	GO:0003676	GO:0005622
XM_026537546	5e-50	GO:0005634	GO:0045449	GO:0034645	GO:0030528
XM_026564860	2e-22	GO:0008270	GO:0003676	GO:0005622
XM_026566584	3e-82	GO:0045449	GO:0034645	GO:0003677
XM_026533513	3e-106	GO:0008270	GO:0003676	GO:0005622
XM_026593802	2e-60	GO:0006857	GO:0043565	GO:0003700	GO:0005215	GO:0005634
XM_026588192	2e-37	GO:0043565	GO:0003700	GO:0005634	GO:0003824	GO:0045449
XM_026538679	4e-08	GO:0005634	GO:0045449	GO:0034645	GO:0030528
XM_026533394	3e-32	GO:0005634	GO:0045449	GO:0034645	GO:0030528
XM_026579290	1e-14	GO:0008270	GO:0003676	GO:0005622
XM_026532705	2e-45	GO:0005634	GO:0045449	GO:0034645	GO:0030528
XM_026602845	5e-20	GO:0005840	GO:0003700	GO:0005634	GO:0003735	GO:0006355
XM_026541603	7e-69	GO:0045449	GO:0034645	GO:0003677
XM_026597499	1e-32	GO:0005634	GO:0045449	GO:0034645	GO:0030528	GO:0016491
XM_026544769	1e-103	GO:0008270	GO:0003676	GO:0005622
XM_026532213	2e-26	GO:0005634	GO:0045449	GO:0034645	GO:0030528
XM_026567185	2e-28	GO:0045449	GO:0008270	GO:0034645	GO:0003677
XM_026599814	2e-45	GO:0005634	GO:0045449	GO:0034645	GO:0030528
XM_026590419	4e-58	GO:0045449	GO:0034645	GO:0003677
XM_026545308	2e-94	GO:0008270	GO:0003676	GO:0005622
XM_026559830	4e-84	GO:0043565	GO:0003700	GO:0005634	GO:0006355	GO:0034645
XM_026580378	4e-54	GO:0045449	GO:0034645	GO:0003677
XM_026535166	3e-52	GO:0005634	GO:0045449	GO:0034645	GO:0030528
XM_026549001	1e-44	GO:0043565	GO:0003700	GO:0005634	GO:0006355	GO:0034645
XM_026541978	1e-09	GO:0008270	GO:0003676	GO:0005622
XM_026529703	7e-63	GO:0008270	GO:0003676	GO:0005622
XM_026559660	0.0005	GO:0008270	GO:0003677
XM_026569035	2e-27	GO:0043565	GO:0003700	GO:0005634	GO:0006355	GO:0034645
XM_026574804	3e-07	GO:0043565	GO:0003700	GO:0005634	GO:0006355	GO:0034645
XM_026587078	3e-38	GO:0003700	GO:0043565	GO:0005634	GO:0045449	GO:0034645
XM_026587949	7e-16	GO:0043565	GO:0003700	GO:0005634	GO:0019538	GO:0045449
XM_026569019	6e-54	GO:0003700	GO:0043565	GO:0005634	GO:0045449	GO:0034645
XM_026567228	1e-58	GO:0043565	GO:0003700	GO:0005634	GO:0006355	GO:0034645
XM_026522816	4e-22	GO:0005634	GO:0045449	GO:0034645	GO:0030528
XM_026580989	8e-59	GO:0003700	GO:0043565	GO:0005634	GO:0045449	GO:0034645
XM_026525277	2e-73	GO:0005634	GO:0045449	GO:0034645	GO:0030528
XM_026581216	2e-84	GO:0045449	GO:0034645	GO:0003677
XR_003358730	8e-23	GO:0043565	GO:0003700	GO:0005634	GO:0006355	GO:0034645
XM_026547864	4e-20	GO:0005840	GO:0003700	GO:0005634	GO:0003735	GO:0006355
XM_026557621	1e-77	GO:0008270	GO:0003676	GO:0005622
XM_026545449	1e-114	GO:0003700	GO:0043565	GO:0005634	GO:0045449	GO:0034645
XM_026597157	6e-36	GO:0006457	GO:0051082	GO:0005524	GO:0044260
XM_026557280	6e-69	GO:0045449	GO:0034645	GO:0003677
XM_026562814	3e-78	GO:0008270	GO:0003676	GO:0005622
XM_026590823	6e-45	GO:0043565	GO:0003700	GO:0005634	GO:0006355	GO:0034645
XM_026599133	3e-25	GO:0005634	GO:0045449	GO:0034645	GO:0030528
XM_026592494	2e-44	GO:0005634	GO:0045449	GO:0034645	GO:0030528
XM_026576456	3e-54	GO:0046983	GO:0008171
XM_026554850	0.0002	GO:0008270	GO:0003676	GO:0005622
XM_026592733	4e-22	GO:0045449	GO:0008270	GO:0034645	GO:0003677
XM_026571516	3e-46	GO:0005634	GO:0045449	GO:0034645	GO:0030528
XM_026525922	1e-70	GO:0016491
XM_026579567	1e-60	GO:0045449	GO:0034645	GO:0003677
XM_026541732	4e-62	GO:0045449	GO:0034645	GO:0003677
XM_026590178	3e-42	GO:0003700	GO:0043565	GO:0005634	GO:0045449	GO:0034645
XM_026525261	3e-23	GO:0043565	GO:0003700	GO:0005634	GO:0006355	GO:0034645
XM_026525926	6e-105	GO:0016491
XM_026539146	7e-78	GO:0006857	GO:0043565	GO:0003700	GO:0005215	GO:0005634
XM_026598956	2e-22	GO:0003700	GO:0006355	GO:0005634	GO:0034645
XM_026577441	6e-55	GO:0043565	GO:0003700	GO:0005634	GO:0006355	GO:0034645
XM_026570065	2e-47	GO:0003700	GO:0006355	GO:0005634	GO:0034645
XM_026601106	2e-61	GO:0043565	GO:0003700	GO:0005634	GO:0006355	GO:0034645
XM_026594947	1e-18	GO:0005634	GO:0008270	GO:0003677
XM_026548664	5e-62	GO:0003677
XM_026558066	1e-125	GO:0043565	GO:0003700	GO:0005634	GO:0006355	GO:0034645
XM_026545232	0	GO:0045449	GO:0034645	GO:0003677
XM_026566988	9e-53	GO:0005634	GO:0045449	GO:0034645	GO:0030528
XM_026540381	9e-27	GO:0003700	GO:0006355	GO:0005634	GO:0034645
XM_026579583	3e-80	GO:0045449	GO:0034645	GO:0003677
XM_026550923	2e-32	GO:0045449	GO:0034645	GO:0003677
XM_026534465	7e-25	GO:0003700	GO:0006355	GO:0005634	GO:0034645
XM_026569978	4e-64	GO:0045449	GO:0034645	GO:0003677
XM_026561845	3e-24	GO:0008270	GO:0003676	GO:0005622
XM_026586825	3e-40	GO:0005634	GO:0045449	GO:0034645	GO:0030528
XM_026530793	1e-75	GO:0005634	GO:0045449	GO:0034645	GO:0030528
XM_026545347	1e-13	GO:0005634	GO:0045449	GO:0034645	GO:0030528
XR_003330615	2e-22	GO:0005634	GO:0045449	GO:0034645	GO:0030528
XM_026557931	2e-81	GO:0043565	GO:0003700	GO:0005634	GO:0006355	GO:0034645
XM_026530084	3e-41	GO:0005634	GO:0045449	GO:0034645	GO:0030528
XM_026523895	3e-60	GO:0008270	GO:0003676	GO:0005622
XM_026601827	2e-54	GO:0045449	GO:0034645	GO:0003677
XM_026556009	2e-64	GO:0045449	GO:0034645	GO:0003677
XM_026541057	3e-29	GO:0004420	GO:0050662	GO:0015936	GO:0045449	GO:0044281
XM_026547092	2e-116	GO:0008270	GO:0003676	GO:0005622
XM_026583435	2e-34	GO:0003700	GO:0006355	GO:0005634	GO:0034645
XM_026557543	2e-55	GO:0046983	GO:0008171
XM_026552138	4e-116	GO:0008270	GO:0003676	GO:0005622
XM_026568206	2e-29	GO:0045449	GO:0008270	GO:0034645	GO:0003677
XM_026573737	9e-34	GO:0003700	GO:0006355	GO:0005634	GO:0034645
XM_026562217	7e-54	GO:0045449	GO:0034645	GO:0003677
XM_026591186	1e-29	GO:0003700	GO:0006355	GO:0005634	GO:0034645
XM_026548164	2e-38	GO:0043565	GO:0003700	GO:0005634	GO:0006355	GO:0034645
XM_026530299	3e-21	GO:0003700	GO:0006355	GO:0005634	GO:0034645
XM_026538548	1e-81	GO:0008270	GO:0003676	GO:0005622
XM_026556930	5e-91	GO:0045449	GO:0034645	GO:0003677
XM_026593350	5e-28	GO:0004420	GO:0050662	GO:0015936	GO:0045449	GO:0044281
XM_026563503	5e-49	GO:0043565	GO:0003700	GO:0005634	GO:0006355	GO:0034645
XM_026545153	2e-36	GO:0005634	GO:0045449	GO:0034645	GO:0030528
XM_026548519	2e-08	GO:0043565	GO:0003700	GO:0005634	GO:0006355	GO:0034645
XM_026557761	2e-45	GO:0005634	GO:0045449	GO:0034645	GO:0030528
XM_026548372	5e-51	GO:0003700	GO:0043565	GO:0005634	GO:0045449	GO:0034645
XM_026570474	1e-52	GO:0008450	GO:0019538	GO:0045449	GO:0034645	GO:0003677
XM_026585292	8e-44	GO:0045449	GO:0008270	GO:0034645	GO:0003677
XM_026572138	2e-89	GO:0008450	GO:0019538	GO:0045449	GO:0034645	GO:0003677
XM_026600289	2e-43	GO:0043565	GO:0003700	GO:0005634	GO:0006355	GO:0034645
XM_026554020	4e-97	GO:0016491
XM_026556793	6e-12	GO:0005634	GO:0045449	GO:0034645	GO:0030528
XM_026583648	1e-31	GO:0003700	GO:0006355	GO:0005634	GO:0034645
XM_026591488	6e-81	GO:0008270	GO:0003676	GO:0005622
XM_026597675	2e-18	GO:0003700	GO:0006355	GO:0005634	GO:0034645
XM_026587809	3e-11	GO:0005634	GO:0045449	GO:0034645	GO:0030528
XM_026551940	6e-57	GO:0005634	GO:0045449	GO:0034645	GO:0030528
XM_026565491	2e-23	GO:0045449	GO:0008270	GO:0034645	GO:0003677
XM_026559573	1e-71	GO:0043565	GO:0003700	GO:0005634	GO:0006355	GO:0034645
XM_026562750	3e-38	GO:0045449	GO:0034645	GO:0003677
XM_026600297	5e-81	GO:0008270	GO:0003676	GO:0005622
XM_026532519	3e-54	GO:0045449	GO:0034645	GO:0003677
XM_026541318	2e-38	GO:0003824	GO:0044237	GO:0050662
XM_026601524	1e-55	GO:0003700	GO:0043565	GO:0005634	GO:0045449	GO:0034645
XM_026539329	5e-18	GO:0003677
XM_026595764	1e-26	GO:0045449	GO:0034645	GO:0003677
XM_026570829	1e-44	GO:0045449	GO:0008270	GO:0034645	GO:0003677
XM_026551911	6e-27	GO:0045449	GO:0008270	GO:0034645	GO:0003677
XM_026580724	8e-62	GO:0045449	GO:0034645	GO:0003677
XM_026579838	2e-31	GO:0043565	GO:0003700	GO:0005634	GO:0006355	GO:0034645
XM_026536904	3e-89	GO:0003700	GO:0043565	GO:0005634	GO:0045449	GO:0034645
XM_026591284	2e-109	GO:0008270	GO:0003676	GO:0005622
XM_026554022	5e-71	GO:0045449	GO:0034645	GO:0003677
XM_026579808	7e-23	GO:0043565	GO:0003700	GO:0005634	GO:0006355	GO:0034645
XM_026581118	4e-30	GO:0003700	GO:0043565	GO:0005634	GO:0045449	GO:0034645
XM_026549159	2e-88	GO:0000160	GO:0000156	GO:0023060	GO:0006355	GO:0023046
XM_026530772	5e-57	GO:0005634	GO:0045449	GO:0034645	GO:0030528
XM_026583237	1e-23	GO:0003700	GO:0006355	GO:0005634	GO:0034645
XM_026530770	1e-61	GO:0005634	GO:0045449	GO:0034645	GO:0030528
XM_026599279	6e-15	GO:0003700	GO:0006355	GO:0005634	GO:0034645
XM_026590661	4e-81	GO:0045449	GO:0034645	GO:0003677
XM_026543509	2e-15	GO:0008270	GO:0003676	GO:0005622
XM_026592734	5e-22	GO:0045449	GO:0008270	GO:0034645	GO:0003677
XM_026523680	1e-31	GO:0005634	GO:0045449	GO:0034645	GO:0030528
XM_026548295	8e-36	GO:0045449	GO:0034645	GO:0003677
XM_026605226	3e-41	GO:0003700	GO:0043565	GO:0005634	GO:0045449	GO:0034645
XM_026540541	5e-18	GO:0003700	GO:0006355	GO:0005634	GO:0034645
XM_026587184	1e-69	GO:0045449	GO:0034645	GO:0003677
XM_026559719	6e-24	GO:0045449	GO:0008270	GO:0034645	GO:0003677
XM_026592471	3e-57	GO:0005634	GO:0045449	GO:0034645	GO:0030528
XM_026599809	2e-45	GO:0005634	GO:0045449	GO:0034645	GO:0030528
XM_026599812	2e-45	GO:0005634	GO:0045449	GO:0034645	GO:0030528
XM_026549157	5e-163	GO:0030170	GO:0006519	GO:0044281	GO:0019752	GO:0016831
XM_026592683	2e-28	GO:0045449	GO:0008270	GO:0034645	GO:0003677
XM_026567154	2e-52	GO:0005634	GO:0045449	GO:0034645	GO:0030528
XM_026601668	4e-29	GO:0043565	GO:0003700	GO:0005634	GO:0006355	GO:0034645
XM_026551617	1e-134	GO:0003700	GO:0043565	GO:0005634	GO:0045449	GO:0034645
XM_026527197	3e-37	GO:0043565	GO:0003700	GO:0005634	GO:0006355	GO:0034645
XM_026558889	2e-27	GO:0043565	GO:0003700	GO:0005634	GO:0006355	GO:0034645
XM_026536636	5e-47	GO:0005634	GO:0045449	GO:0034645	GO:0030528
XM_026550665	1e-88	GO:0043565	GO:0003700	GO:0005634	GO:0006355	GO:0034645
XM_026541790	2e-24	GO:0045449	GO:0008270	GO:0034645	GO:0003677
XM_026577660	2e-54	GO:0003700	GO:0043565	GO:0005634	GO:0045449	GO:0034645
XM_026532347	2e-93	GO:0008270	GO:0003676	GO:0005622
XM_026552470	1e-61	GO:0003677
XM_026559395	7e-89	GO:0008450	GO:0019538	GO:0045449	GO:0034645	GO:0003677
XM_026552184	9e-151	GO:0050660	GO:0006118	GO:0016491
XM_026587880	6e-61	GO:0005634	GO:0045449	GO:0034645	GO:0030528
XM_026584587	6e-53	GO:0005634	GO:0045449	GO:0034645	GO:0030528
XM_026571866	3e-63	GO:0045449	GO:0034645	GO:0003677
XM_026569441	2e-125	GO:0043565	GO:0003700	GO:0005634	GO:0006355	GO:0034645
XM_026574623	4e-38	GO:0003700	GO:0043565	GO:0005634	GO:0045449	GO:0034645
XM_026593768	7e-26	GO:0045449	GO:0008270	GO:0034645	GO:0003677
XM_026532345	4e-92	GO:0008270	GO:0003676	GO:0005622
XM_026552474	1e-61	GO:0003677
XM_026525843	2e-27	GO:0003700	GO:0006355	GO:0005634	GO:0034645
XM_026532703	2e-45	GO:0005634	GO:0045449	GO:0034645	GO:0030528
XM_026585295	3e-36	GO:0045449	GO:0034645	GO:0003677
XM_026571333	2e-93	GO:0045449	GO:0034645	GO:0003677
XM_026522325	1e-13	GO:0008270	GO:0003676	GO:0005622
XM_026562483	1e-107	GO:0045449	GO:0008270	GO:0034645	GO:0003677
XM_026561386	3e-22	GO:0043565	GO:0003700	GO:0005634	GO:0006355	GO:0034645
XM_026602378	2e-74	GO:0045449	GO:0034645	GO:0003677
XM_026585283	2e-47	GO:0043565	GO:0003700	GO:0005634	GO:0006355	GO:0034645
XM_026530931	9e-56	GO:0003677
XM_026543260	5e-42	GO:0030170	GO:0006519	GO:0044281	GO:0019752	GO:0016831
XM_026525299	2e-62	GO:0005634	GO:0045449	GO:0034645	GO:0030528
XM_026525297	3e-63	GO:0005634	GO:0045449	GO:0034645	GO:0030528
XM_026572248	8e-21	GO:0043565	GO:0003700	GO:0005634	GO:0006355	GO:0034645
XM_026602558	3e-42	GO:0043565	GO:0003700	GO:0005634	GO:0006355	GO:0034645
XM_026547263	2e-78	GO:0008270	GO:0003676	GO:0005622
XM_026567499	9e-46	GO:0008450	GO:0019538	GO:0045449	GO:0034645	GO:0003677
XM_026550851	6e-158	GO:0005634	GO:0045449	GO:0034645	GO:0030528
XM_026524015	8e-22	GO:0043565	GO:0003700	GO:0005634	GO:0006355	GO:0034645
XM_026583603	4e-41	GO:0003700	GO:0006355	GO:0005634	GO:0034645
XM_026528958	3e-33	GO:0043565	GO:0003700	GO:0005634	GO:0006355	GO:0034645
XM_026526508	5e-12	GO:0003700	GO:0006355	GO:0005634	GO:0034645
XM_026531697	2e-24	GO:0003700	GO:0006355	GO:0005634	GO:0034645
XM_026525660	5e-63	GO:0045449	GO:0034645	GO:0003677
XM_026523896	8e-61	GO:0008270	GO:0003676	GO:0005622
XM_026585072	9e-25	GO:0003700	GO:0006355	GO:0005634	GO:0034645
XM_026525735	4e-59	GO:0045449	GO:0034645	GO:0003677
XM_026536134	4e-21	GO:0008270	GO:0003676	GO:0005622
XM_026588757	3e-90	GO:0045449	GO:0034645	GO:0003677
XM_026531034	9e-113	GO:0043565	GO:0006468	GO:0004674	GO:0003700	GO:0005634
XM_026550008	1e-10	GO:0008270	GO:0003676	GO:0005622
XM_026530557	3e-87	GO:0003700	GO:0043565	GO:0005634	GO:0045449	GO:0034645
XM_026590489	2e-33	GO:0003700	GO:0043565	GO:0005634	GO:0045449	GO:0034645
XM_026587238	2e-107	GO:0016491
XM_026577447	5e-80	GO:0008270	GO:0003676	GO:0005622
XM_026535219	3e-18	GO:0003700	GO:0006355	GO:0005634	GO:0034645
XM_026578613	0	GO:0005634	GO:0003682	GO:0000785	GO:0006333
XM_026569273	1e-30	GO:0003700	GO:0006355	GO:0005634	GO:0034645
XM_026562081	2e-100	GO:0045449	GO:0034645	GO:0003677
XM_026556771	5e-122	GO:0008270	GO:0003676	GO:0005622
XM_026590624	7e-45	GO:0003700	GO:0043565	GO:0005634	GO:0045449	GO:0034645
XM_026557636	1e-116	GO:0008270	GO:0003676	GO:0005622
XM_026538097	4e-79	GO:0045449	GO:0034645	GO:0003677
XM_026594086	2e-59	GO:0043565	GO:0003700	GO:0005634	GO:0006355	GO:0034645
XM_026574923	2e-64	GO:0046983	GO:0008171
XM_026525491	4e-74	GO:0045449	GO:0008270	GO:0034645	GO:0003677
XM_026580761	5e-55	GO:0005634	GO:0045449	GO:0034645	GO:0030528
XM_026592658	1e-49	GO:0045449	GO:0034645	GO:0003677
XM_026537806	1e-33	GO:0005634	GO:0045449	GO:0034645	GO:0030528
XM_026553102	6e-49	GO:0005634	GO:0045449	GO:0034645	GO:0030528
XM_026536675	5e-54	GO:0005634	GO:0045449	GO:0034645	GO:0030528
XM_026590485	2e-31	GO:0043565	GO:0003700	GO:0005634	GO:0006355	GO:0034645
XM_026579243	2e-34	GO:0045449	GO:0008270	GO:0034645	GO:0003677
XM_026592176	9e-56	GO:0045449	GO:0034645	GO:0003677
XM_026553987	1e-31	GO:0003700	GO:0006355	GO:0005634	GO:0034645
XM_026525172	7e-56	GO:0003677
XM_026588509	2e-43	GO:0045449	GO:0034645	GO:0003677
XM_026526861	1e-29	GO:0005634	GO:0045449	GO:0034645	GO:0030528
XM_026550175	5e-81	GO:0045449	GO:0034645	GO:0003677
XM_026547941	2e-129	GO:0005634	GO:0045449	GO:0034645	GO:0030528
XM_026546169	4e-89	GO:0043565	GO:0003700	GO:0005634	GO:0006355	GO:0034645
XM_026599070	7e-64	GO:0043565	GO:0003700	GO:0005634	GO:0006355	GO:0034645
XM_026529555	2e-59	GO:0045449	GO:0034645	GO:0003677
XM_026548668	5e-62	GO:0003677
XM_026537071	9e-117	GO:0003700	GO:0043565	GO:0005634	GO:0045449	GO:0034645
XM_026566249	2e-48	GO:0045449	GO:0034645	GO:0003677
XM_026525597	2e-61	GO:0003700	GO:0043565	GO:0005634	GO:0045449	GO:0034645
XM_026539558	5e-18	GO:0003677
XM_026593458	1e-46	GO:0004497	GO:0020037	GO:0006118
XM_026573581	3e-82	GO:0043565	GO:0003700	GO:0005634	GO:0006355	GO:0034645
XM_026545307	4e-94	GO:0008270	GO:0003676	GO:0005622
XM_026590166	2e-34	GO:0003700	GO:0006355	GO:0005634	GO:0034645
XM_026557018	1e-37	GO:0005634	GO:0045449	GO:0034645	GO:0030528
XM_026539156	3e-33	GO:0045449	GO:0008270	GO:0034645	GO:0003677
XM_026548666	5e-62	GO:0003677
XM_026602219	5e-62	GO:0003700	GO:0043565	GO:0005634	GO:0045449	GO:0034645
XM_026547210	3e-57	GO:0005634	GO:0045449	GO:0034645	GO:0030528
XM_026582212	3e-34	GO:0043565	GO:0003700	GO:0005634	GO:0006355	GO:0034645
XM_026553200	2e-54	GO:0005634	GO:0045449	GO:0034645	GO:0030528
XM_026552222	3e-88	GO:0003700	GO:0043565	GO:0005634	GO:0045449	GO:0034645
XM_026567097	3e-34	GO:0005634	GO:0045449	GO:0034645	GO:0030528
XM_026552224	2e-111	GO:0008270	GO:0003676	GO:0005622
XM_026531947	2e-64	GO:0005634	GO:0045449	GO:0034645	GO:0030528
XM_026537676	2e-24	GO:0043565	GO:0003700	GO:0005634	GO:0006355	GO:0034645
XM_026577955	2e-47	GO:0005634	GO:0045449	GO:0034645	GO:0030528
XM_026538179	6e-15	GO:0003700	GO:0006355	GO:0005634	GO:0034645
XM_026548515	2e-08	GO:0043565	GO:0003700	GO:0005634	GO:0006355	GO:0034645
XM_026524852	6e-78	GO:0045449	GO:0034645	GO:0003677
XM_026563403	2e-93	GO:0050660	GO:0016491
XM_026542728	3e-29	GO:0004420	GO:0050662	GO:0015936	GO:0045449	GO:0044281
XM_026524496	5e-101	GO:0016491
XM_026545309	5e-75	GO:0045449	GO:0034645	GO:0003677
XM_026572151	2e-56	GO:0045449	GO:0034645	GO:0003677
XM_026548217	1e-45	GO:0043565	GO:0003700	GO:0005634	GO:0006355	GO:0034645
XM_026541604	8e-69	GO:0045449	GO:0034645	GO:0003677
XM_026532059	2e-47	GO:0003700	GO:0006355	GO:0005634	GO:0034645
XM_026551205	1e-25	GO:0005634	GO:0045449	GO:0034645	GO:0030528
XM_026538934	1e-163	GO:0045449	GO:0034645	GO:0003677
XM_026595096	8e-35	GO:0003700	GO:0006355	GO:0005634	GO:0034645
XM_026589598	4e-55	GO:0046983	GO:0008171
XM_026547610	9e-49	GO:0008270	GO:0003676	GO:0005622
XM_026562027	6e-48	GO:0008270	GO:0003676	GO:0005622
XM_026559859	5e-70	GO:0045449	GO:0034645	GO:0003677
XM_026599813	2e-45	GO:0005634	GO:0045449	GO:0034645	GO:0030528
XM_026533908	5e-54	GO:0003677
XM_026598648	8e-13	GO:0043565	GO:0003700	GO:0005634	GO:0006355	GO:0034645
XM_026570831	8e-72	GO:0043565	GO:0003700	GO:0005634	GO:0006355	GO:0034645
XM_026571185	7e-72	GO:0043565	GO:0003700	GO:0005634	GO:0006355	GO:0034645
XM_026580375	1e-50	GO:0045449	GO:0034645	GO:0003677
XM_026566023	3e-16	GO:0008270	GO:0003676	GO:0005622
XM_026580377	5e-51	GO:0045449	GO:0034645	GO:0003677
XM_026541769	9e-110	GO:0043565	GO:0003700	GO:0005634	GO:0006355	GO:0034645
XR_003357434	7e-16	GO:0043565	GO:0003700	GO:0005634	GO:0019538	GO:0045449
XM_026567666	1e-68	GO:0003700	GO:0043565	GO:0005634	GO:0045449	GO:0034645
XM_026569036	2e-27	GO:0043565	GO:0003700	GO:0005634	GO:0006355	GO:0034645
XM_026590551	1e-24	GO:0003700	GO:0006355	GO:0005634	GO:0034645
XM_026583233	6e-41	GO:0003700	GO:0006355	GO:0005634	GO:0034645
XR_003345072	1e-16	GO:0071103	GO:0006334	GO:0003677	GO:0045449	GO:0034645
XM_026542677	5e-49	GO:0046983	GO:0008171
XM_026531259	6e-72	GO:0006974	GO:0006281	GO:0044260	GO:0033554	GO:0003677
XM_026578234	4e-81	GO:0045449	GO:0034645	GO:0003677
XM_026581490	2e-48	GO:0005634	GO:0045449	GO:0034645	GO:0030528
XM_026597762	9e-58	GO:0045449	GO:0034645	GO:0003677
XM_026538303	2e-90	GO:0008270	GO:0003676	GO:0005622
XM_026531249	4e-78	GO:0045449	GO:0034645	GO:0003677
XM_026524842	3e-73	GO:0006974	GO:0006281	GO:0044260	GO:0033554	GO:0003677
XM_026579196	6e-43	GO:0003700	GO:0043565	GO:0005634	GO:0045449	GO:0034645
XM_026537072	7e-117	GO:0003700	GO:0043565	GO:0005634	GO:0045449	GO:0034645
XM_026535615	1e-112	GO:0043565	GO:0006468	GO:0004674	GO:0003700	GO:0005634
XM_026530884	8e-17	GO:0003700	GO:0006355	GO:0005634	GO:0034645
XM_026589138	5e-35	GO:0003700	GO:0006355	GO:0005634	GO:0034645
XM_026591118	0	GO:0005634	GO:0003682	GO:0000785	GO:0006333
XM_026584416	3e-38	GO:0045449	GO:0034645	GO:0003677
XM_026601538	6e-64	GO:0005634	GO:0045449	GO:0034645	GO:0030528
XM_026524705	6e-74	GO:0045449	GO:0034645	GO:0003677
XM_026559269	1e-54	GO:0045449	GO:0034645	GO:0003677
XM_026566093	8e-81	GO:0008168	GO:0008152
XM_026558982	1e-54	GO:0008270	GO:0003676	GO:0005622
XM_026532060	1e-47	GO:0003700	GO:0006355	GO:0005634	GO:0034645
XM_026532647	1e-60	GO:0043565	GO:0003700	GO:0005634	GO:0006355	GO:0034645
XM_026580671	2e-26	GO:0043565	GO:0003700	GO:0005634	GO:0006355	GO:0034645
XM_026579268	1e-32	GO:0003700	GO:0043565	GO:0005634	GO:0045449	GO:0034645
XM_026532329	1e-64	GO:0043565	GO:0003700	GO:0005634	GO:0006355	GO:0034645
XM_026578654	2e-30	GO:0003700	GO:0006355	GO:0005634	GO:0034645
XM_026591130	5e-115	GO:0043565	GO:0006468	GO:0004674	GO:0003700	GO:0005634
XM_026604161	3e-50	GO:0045449	GO:0034645	GO:0003677
XM_026533340	5e-94	GO:0003700	GO:0043565	GO:0005634	GO:0045449	GO:0034645
XM_026597753	3e-28	GO:0046983	GO:0008171
XM_026539030	4e-08	GO:0043565	GO:0003700	GO:0005634	GO:0006355	GO:0034645
XM_026529871	1e-16	GO:0003700	GO:0006355	GO:0005634	GO:0034645
XM_026539697	4e-97	GO:0003824	GO:0044237	GO:0050662
XR_003323158	2e-37	GO:0043565	GO:0003700	GO:0005634	GO:0003824	GO:0045449
XM_026532325	2e-71	GO:0003700	GO:0043565	GO:0005634	GO:0045449	GO:0034645
XM_026541044	3e-15	GO:0003700	GO:0006355	GO:0005634	GO:0034645
XM_026545043	6e-48	GO:0003700	GO:0006355	GO:0005634	GO:0034645
XM_026547508	1e-32	GO:0008270	GO:0003676	GO:0005622
XM_026536182	1e-24	GO:0005634	GO:0045449	GO:0034645	GO:0030528
XM_026599771	1e-60	GO:0043565	GO:0003700	GO:0005634	GO:0006355	GO:0034645
XM_026566120	6e-71	GO:0045449	GO:0034645	GO:0003677
XM_026579980	2e-72	GO:0045449	GO:0034645	GO:0003677
XM_026578571	7e-116	GO:0043565	GO:0006468	GO:0004674	GO:0003700	GO:0005634
XM_026541068	4e-10	GO:0005634	GO:0045449	GO:0034645	GO:0030528
XM_026574359	4e-51	GO:0003700	GO:0006355	GO:0005634	GO:0034645
XM_026558701	1e-56	GO:0045449	GO:0034645	GO:0003677
XM_026560302	3e-26	GO:0043565	GO:0003700	GO:0005634	GO:0006355	GO:0034645
XR_003344376	8e-64	GO:0045449	GO:0034645	GO:0003677
XM_026525970	1e-51	GO:0006974	GO:0003824	GO:0006284	GO:0033554	GO:0044260
XM_026569439	7e-25	GO:0003700	GO:0006355	GO:0005634	GO:0034645
XM_026537259	5e-62	GO:0045449	GO:0034645	GO:0003677
XM_026551588	5e-68	GO:0003700	GO:0043565	GO:0005634	GO:0045449	GO:0034645
XM_026565925	8e-50	GO:0043565	GO:0003700	GO:0005634	GO:0006355	GO:0034645
XR_003357907	4e-54	GO:0045449	GO:0034645	GO:0003677
XM_026591308	2e-46	GO:0004497	GO:0020037	GO:0006118
XM_026567893	2e-18	GO:0003700	GO:0006355	GO:0005634	GO:0034645
XM_026533858	6e-20	GO:0003700	GO:0006355	GO:0005634	GO:0034645
XM_026567881	2e-28	GO:0005634	GO:0045449	GO:0034645	GO:0030528
XM_026602274	4e-40	GO:0005634	GO:0045449	GO:0034645	GO:0030528
XM_026551596	5e-68	GO:0003700	GO:0043565	GO:0005634	GO:0045449	GO:0034645
XM_026593379	4e-27	GO:0004420	GO:0050662	GO:0015936	GO:0045449	GO:0044281
XM_026558563	9e-18	GO:0003677
XM_026556255	2e-48	GO:0008270	GO:0003676	GO:0005622
XM_026545833	1e-158	GO:0005634	GO:0045449	GO:0034645	GO:0030528
XM_026556909	1e-27	GO:0008270	GO:0003676	GO:0005622
XM_026533856	4e-29	GO:0003700	GO:0006355	GO:0005634	GO:0034645
XM_026569476	7e-78	GO:0008270	GO:0003676	GO:0005622
XM_026549000	1e-41	GO:0043565	GO:0003700	GO:0005634	GO:0006355	GO:0034645
XM_026588831	1e-18	GO:0003700	GO:0006355	GO:0005634	GO:0034645
XM_026598085	3e-30	GO:0003700	GO:0006355	GO:0005634	GO:0034645
XM_026567500	3e-45	GO:0008450	GO:0019538	GO:0045449	GO:0034645	GO:0003677
XM_026597012	1e-64	GO:0045449	GO:0034645	GO:0003677
XM_026565279	4e-29	GO:0005634	GO:0045449	GO:0034645	GO:0030528
XM_026581867	8e-73	GO:0045449	GO:0034645	GO:0003677
XM_026559683	9e-86	GO:0045449	GO:0034645	GO:0003677
XM_026593092	4e-39	GO:0003700	GO:0006355	GO:0005634	GO:0034645
XM_026549467	5e-98	GO:0003700	GO:0043565	GO:0005634	GO:0045449	GO:0034645
XM_026556341	4e-109	GO:0003824	GO:0016564	GO:0005488	GO:0008152	GO:0006808
XM_026558659	1e-52	GO:0008450	GO:0019538	GO:0045449	GO:0034645	GO:0003677
XM_026600292	2e-42	GO:0043565	GO:0003700	GO:0005634	GO:0006355	GO:0034645
XM_026533328	5e-51	GO:0043565	GO:0003700	GO:0005634	GO:0006355	GO:0034645
XM_026553466	6e-117	GO:0043565	GO:0003700	GO:0005634	GO:0006355	GO:0034645
XM_026571532	3e-25	GO:0003700	GO:0043565	GO:0005634	GO:0045449	GO:0034645
XM_026585220	5e-43	GO:0005634	GO:0045449	GO:0034645	GO:0030528
XM_026553279	2e-23	GO:0043565	GO:0003700	GO:0005634	GO:0006355	GO:0034645
XM_026562337	7e-58	GO:0046983	GO:0008171
XM_026521412	6e-17	GO:0003700	GO:0006355	GO:0005634	GO:0034645
XM_026524301	5e-81	GO:0045449	GO:0034645	GO:0003677
XM_026570111	1e-63	GO:0005634	GO:0045449	GO:0034645	GO:0030528
XM_026536635	2e-48	GO:0005634	GO:0045449	GO:0034645	GO:0030528
XM_026581751	4e-13	GO:0005634	GO:0045449	GO:0034645	GO:0030528
XM_026566250	6e-50	GO:0045449	GO:0034645	GO:0003677
XM_026577661	2e-54	GO:0003700	GO:0043565	GO:0005634	GO:0045449	GO:0034645
XM_026569984	1e-120	GO:0008270	GO:0003676	GO:0005622
XM_026558667	3e-64	GO:0005634	GO:0045449	GO:0034645	GO:0030528
XM_026523975	1e-28	GO:0045449	GO:0034645	GO:0003677
XM_026597639	1e-29	GO:0045449	GO:0008270	GO:0034645	GO:0003677
XM_026570104	3e-40	GO:0043565	GO:0003700	GO:0005634	GO:0006355	GO:0034645
XM_026582238	4e-32	GO:0043565	GO:0003700	GO:0005634	GO:0006355	GO:0034645
XM_026527198	2e-35	GO:0043565	GO:0003700	GO:0005634	GO:0006355	GO:0034645
XM_026529852	1e-16	GO:0003700	GO:0006355	GO:0005634	GO:0034645
XM_026529828	6e-67	GO:0005634	GO:0045449	GO:0034645	GO:0030528
XM_026571317	2e-24	GO:0008270	GO:0003676	GO:0005622
XM_026537616	1e-33	GO:0005634	GO:0045449	GO:0034645	GO:0030528
XM_026585954	1e-14	GO:0043565	GO:0003700	GO:0005634	GO:0006355	GO:0034645
XM_026585640	1e-28	GO:0003700	GO:0006355	GO:0005634	GO:0034645
XM_026568597	4e-69	GO:0045449	GO:0034645	GO:0003677
XM_026534183	6e-23	GO:0005634	GO:0045449	GO:0034645	GO:0030528
XM_026525456	1e-85	GO:0003700	GO:0043565	GO:0005634	GO:0045449	GO:0034645
XM_026570782	3e-57	GO:0045449	GO:0034645	GO:0003677
XM_026526245	7e-19	GO:0003700	GO:0006355	GO:0005634	GO:0034645
XM_026545790	6e-32	GO:0045449	GO:0034645	GO:0003677
XM_026600149	1e-34	GO:0003700	GO:0006355	GO:0005634	GO:0034645
XM_026570780	4e-51	GO:0008270	GO:0003676	GO:0005622
XM_026584588	6e-53	GO:0005634	GO:0045449	GO:0034645	GO:0030528
XM_026545880	1e-45	GO:0045449	GO:0034645	GO:0003677
XM_026541980	2e-15	GO:0008270	GO:0003676	GO:0005622
XM_026541545	5e-91	GO:0008270	GO:0003676	GO:0005622
XM_026585007	3e-55	GO:0003700	GO:0006355	GO:0005634	GO:0034645
XM_026553337	4e-60	GO:0008270	GO:0003676	GO:0005622
XM_026537547	3e-50	GO:0005634	GO:0045449	GO:0034645	GO:0030528
XM_026586192	4e-12	GO:0003700	GO:0043565	GO:0005634	GO:0045449	GO:0034645
XM_026521488	2e-75	GO:0005634	GO:0045449	GO:0034645	GO:0030528
XM_026570670	7e-23	GO:0003700	GO:0006355	GO:0005634	GO:0034645
XM_026528957	8e-33	GO:0043565	GO:0003700	GO:0005634	GO:0006355	GO:0034645
XM_026605145	2e-33	GO:0005634	GO:0045449	GO:0034645	GO:0030528
XM_026559675	9e-86	GO:0045449	GO:0034645	GO:0003677
XM_026553969	1e-38	GO:0003700	GO:0043565	GO:0005634	GO:0045449	GO:0034645
XM_026571230	2e-60	GO:0045449	GO:0034645	GO:0003677
XM_026569314	2e-62	GO:0045449	GO:0034645	GO:0003677
XM_026583568	9e-57	GO:0005634	GO:0045449	GO:0034645	GO:0030528
XM_026532196	5e-37	GO:0005634	GO:0045449	GO:0034645	GO:0030528
XM_026601930	4e-46	GO:0043565	GO:0003700	GO:0005634	GO:0006355	GO:0034645
XM_026583686	1e-27	GO:0008270	GO:0003676	GO:0005622
XM_026528495	3e-18	GO:0003677
XM_026604478	3e-49	GO:0003700	GO:0006355	GO:0005634	GO:0034645
XM_026532704	2e-45	GO:0005634	GO:0045449	GO:0034645	GO:0030528
XM_026580990	7e-58	GO:0003700	GO:0043565	GO:0005634	GO:0045449	GO:0034645
XM_026547431	2e-78	GO:0008270	GO:0003676	GO:0005622
XM_026537928	3e-78	GO:0006857	GO:0043565	GO:0003700	GO:0005215	GO:0005634
XM_026592657	3e-48	GO:0045449	GO:0034645	GO:0003677
XM_026533910	4e-54	GO:0003677
XM_026535159	4e-52	GO:0005634	GO:0045449	GO:0034645	GO:0030528
XM_026562021	1e-54	GO:0045449	GO:0034645	GO:0003677
XM_026537813	2e-23	GO:0043565	GO:0003700	GO:0005634	GO:0006355	GO:0034645
XM_026553467	5e-117	GO:0043565	GO:0003700	GO:0005634	GO:0006355	GO:0034645
XM_026597109	3e-33	GO:0005634	GO:0045449	GO:0034645	GO:0030528	GO:0016491
XM_026580327	5e-24	GO:0003700	GO:0006355	GO:0005634	GO:0034645
XM_026580542	1e-43	GO:0008450	GO:0019538	GO:0045449	GO:0034645	GO:0003677
XM_026574805	2e-07	GO:0043565	GO:0003700	GO:0005634	GO:0006355	GO:0034645
XM_026555962	5e-30	GO:0045449	GO:0008270	GO:0034645	GO:0003677
XM_026565726	1e-46	GO:0005634	GO:0045449	GO:0034645	GO:0030528
XM_026536297	7e-24	GO:0003700	GO:0006355	GO:0005634	GO:0034645
XM_026592659	2e-42	GO:0045449	GO:0034645	GO:0003677
XM_026557864	1e-62	GO:0045449	GO:0034645	GO:0003677
XM_026527202	1e-30	GO:0043565	GO:0003700	GO:0005634	GO:0006355	GO:0034645
XM_026527200	3e-28	GO:0043565	GO:0003700	GO:0005634	GO:0006355	GO:0034645
XM_026524300	5e-81	GO:0045449	GO:0034645	GO:0003677
XM_026553131	2e-55	GO:0005634	GO:0045449	GO:0034645	GO:0030528
XM_026590838	2e-48	GO:0005634	GO:0045449	GO:0034645	GO:0030528
XM_026563085	2e-25	GO:0005634	GO:0045449	GO:0034645	GO:0030528
XM_026547010	6e-111	GO:0007017	GO:0005874	GO:0008270	GO:0003676	GO:0005525
XM_026581603	6e-35	GO:0003700	GO:0006355	GO:0005634	GO:0034645
XM_026522917	5e-28	GO:0003700	GO:0006355	GO:0005634	GO:0034645
XM_026550174	5e-81	GO:0045449	GO:0034645	GO:0003677
XM_026558163	2e-78	GO:0008270	GO:0003676	GO:0005622
XM_026556718	2e-43	GO:0045449	GO:0034645	GO:0003677
XM_026537074	1e-68	GO:0003700	GO:0043565	GO:0005634	GO:0045449	GO:0034645
XM_026529554	4e-61	GO:0045449	GO:0034645	GO:0003677
XM_026565315	2e-89	GO:0000160	GO:0000156	GO:0023060	GO:0006355	GO:0023046
XM_026529556	1e-48	GO:0045449	GO:0034645	GO:0003677
XM_026537070	6e-135	GO:0003700	GO:0043565	GO:0005634	GO:0045449	GO:0034645
XM_026525665	5e-53	GO:0005634	GO:0045449	GO:0034645	GO:0030528
XM_026525301	2e-62	GO:0005634	GO:0045449	GO:0034645	GO:0030528
XM_026534487	3e-70	GO:0045449	GO:0034645	GO:0003677
XM_026547211	8e-58	GO:0005634	GO:0045449	GO:0034645	GO:0030528
XM_026604172	2e-21	GO:0005840	GO:0003700	GO:0005634	GO:0003735	GO:0006355
XM_026549278	4e-29	GO:0045449	GO:0008270	GO:0034645	GO:0003677
XM_026568582	3e-56	GO:0005634	GO:0045449	GO:0034645	GO:0030528
XM_026598116	9e-13	GO:0005634	GO:0045449	GO:0034645	GO:0030528
XM_026538607	3e-29	GO:0004420	GO:0050662	GO:0015936	GO:0045449	GO:0044281
XM_026577442	2e-56	GO:0043565	GO:0003700	GO:0005634	GO:0006355	GO:0034645
XM_026552041	1e-17	GO:0003700	GO:0006355	GO:0005634	GO:0034645
XM_026572087	2e-36	GO:0005634	GO:0045449	GO:0034645	GO:0030528
XM_026550920	3e-32	GO:0045449	GO:0034645	GO:0003677
XM_026553861	2e-36	GO:0045449	GO:0034645	GO:0003677
XM_026550924	2e-32	GO:0045449	GO:0034645	GO:0003677
XM_026577443	1e-54	GO:0043565	GO:0003700	GO:0005634	GO:0006355	GO:0034645
XM_026604853	2e-29	GO:0004420	GO:0050662	GO:0015936	GO:0045449	GO:0044281
XM_026532272	0	GO:0045449	GO:0034645	GO:0003677
XM_026538180	7e-15	GO:0003700	GO:0006355	GO:0005634	GO:0034645
XM_026594101	4e-53	GO:0005634	GO:0045449	GO:0034645	GO:0030528
XM_026536382	7e-31	GO:0045449	GO:0008270	GO:0034645	GO:0003677
XM_026600136	3e-42	GO:0003700	GO:0043565	GO:0005634	GO:0045449	GO:0034645
XM_026530085	1e-41	GO:0005634	GO:0045449	GO:0034645	GO:0030528
XM_026594044	5e-68	GO:0003700	GO:0043565	GO:0005634	GO:0045449	GO:0034645
XM_026600097	6e-33	GO:0005634	GO:0045449	GO:0034645	GO:0030528
brown module
XM_026575469	6e-51	GO:0046983	GO:0008171
XM_026566664	3e-87	GO:0008168	GO:0008152
XM_026603559	3e-12	GO:0003700	GO:0043565	GO:0005634	GO:0045449
XM_026559321	2e-82	GO:0008270	GO:0003676	GO:0005622
XM_026591998	2e-163	GO:0030170	GO:0006519	GO:0044281	GO:0019752
XM_026566665	3e-85	GO:0008168	GO:0008152
XM_026524023	5e-62	GO:0045449	GO:0034645	GO:0003677
XM_026543053	1e-95	GO:0008168	GO:0008152
XM_026541539	5e-33	GO:0003700	GO:0006355	GO:0005634	GO:0034645
XM_026574401	1e-63	GO:0046983	GO:0008171
XM_026575305	8e-93	GO:0016491
XM_026555955	2e-26	GO:0045449	GO:0008270	GO:0034645	GO:0003677
XM_026531897	6e-168	GO:0030170	GO:0006519	GO:0044281	GO:0019752
XM_026525924	8e-71	GO:0016491
XM_026532483	9e-39	GO:0003700	GO:0043565	GO:0005634	GO:0045449
XM_026550188	1e-62	GO:0045449	GO:0034645	GO:0003677
XM_026564021	4e-37	GO:0005634	GO:0045449	GO:0034645	GO:0030528
XM_026530413	3e-76	GO:0045449	GO:0034645	GO:0003677
XM_026535932	5e-77	GO:0008450	GO:0019538	GO:0045449	GO:0034645
XM_026530580	3e-18	GO:0005634	GO:0045449	GO:0034645	GO:0030528
XM_026575302	8e-93	GO:0016491
XM_026599316	7e-54	GO:0045449	GO:0034645	GO:0003677
XM_026525524	1e-75	GO:0045449	GO:0034645	GO:0003677
XM_026563186	1e-57	GO:0046983	GO:0008171
XM_026557778	2e-62	GO:0045449	GO:0034645	GO:0003677
XM_026535942	3e-47	GO:0005634	GO:0045449	GO:0034645	GO:0030528
XM_026566048	6e-119	GO:0050660	GO:0006118	GO:0016491
XM_026583679	4e-26	GO:0005634	GO:0045449	GO:0034645	GO:0030528
XM_026538302	6e-34	GO:0003700	GO:0006355	GO:0005634	GO:0034645
XM_026535843	1e-91	GO:0045449	GO:0034645	GO:0003677
XM_026562620	6e-75	GO:0005634	GO:0045449	GO:0034645	GO:0030528
XM_026536383	3e-26	GO:0045449	GO:0008270	GO:0034645	GO:0003677
XM_026555756	4e-69	GO:0045449	GO:0034645	GO:0003677
XM_026531344	3e-59	GO:0045449	GO:0034645	GO:0003677
XM_026565548	2e-92	GO:0016491
XM_026530390	2e-47	GO:0005634	GO:0045449	GO:0034645	GO:0030528
XM_026592495	2e-44	GO:0005634	GO:0045449	GO:0034645	GO:0030528
XM_026535756	9e-39	GO:0003700	GO:0043565	GO:0005634	GO:0045449
XM_026575687	1e-72	GO:0045449	GO:0034645	GO:0003677
XM_026572213	4e-78	GO:0004497	GO:0020037	GO:0006118
XM_026533857	7e-24	GO:0003700	GO:0006355	GO:0005634	GO:0034645
XM_026573642	9e-25	GO:0005634	GO:0045449	GO:0034645	GO:0030528
XM_026593001	8e-163	GO:0030170	GO:0006519	GO:0044281	GO:0019752
XM_026570116	3e-48	GO:0004497	GO:0020037	GO:0006118
XM_026525429	9e-18	GO:0005634	GO:0045449	GO:0034645	GO:0030528
XM_026543280	1e-76	GO:0008450	GO:0019538	GO:0045449	GO:0034645
XM_026567530	1e-45	GO:0005634	GO:0045449	GO:0034645	GO:0030528
XM_026575304	8e-93	GO:0016491
XM_026526530	8e-21	GO:0005634	GO:0045449	GO:0034645	GO:0030528
XM_026597805	8e-68	GO:0045449	GO:0034645	GO:0003677
XM_026573843	6e-27	GO:0003700	GO:0006355	GO:0005634	GO:0034645
XM_026566629	2e-92	GO:0016491
XM_026564167	2e-48	GO:0050660	GO:0016491
XM_026603238	7e-34	GO:0043565	GO:0003700	GO:0005634	GO:0006355
XM_026552907	2e-114	GO:0050660	GO:0006118	GO:0016491
XM_026598796	6e-168	GO:0030170	GO:0006519	GO:0044281	GO:0019752
XM_026569872	4e-50	GO:0004497	GO:0020037	GO:0006118
XM_026562626	5e-70	GO:0005634	GO:0045449	GO:0034645	GO:0030528
XM_026542706	1e-50	GO:0046983	GO:0008171
XM_026585075	1e-64	GO:0046983	GO:0008171
XM_026575551	1e-58	GO:0046983	GO:0008171
XM_026530382	3e-48	GO:0005634	GO:0045449	GO:0034645	GO:0030528
XM_026525923	1e-70	GO:0016491
XM_026547054	2e-62	GO:0045449	GO:0034645	GO:0003677
XM_026566827	9e-92	GO:0016491
XM_026598449	2e-23	GO:0003700	GO:0006355	GO:0005634	GO:0034645
XM_026592998	5e-163	GO:0030170	GO:0006519	GO:0044281	GO:0019752
XM_026530018	1e-26	GO:0044267	GO:0005515	GO:0003700	GO:0005634
XM_026591908	2e-38	GO:0003700	GO:0006355	GO:0005634	GO:0034645
XM_026552182	1e-61	GO:0045449	GO:0034645	GO:0003677
XM_026536324	3e-87	GO:0008270	GO:0003676	GO:0005622
XM_026566666	2e-92	GO:0008168	GO:0008152
XM_026570475	1e-78	GO:0004497	GO:0020037	GO:0006118
XM_026570447	2e-84	GO:0008270	GO:0003676	GO:0005622
XM_026574412	4e-37	GO:0045449	GO:0034645	GO:0003677
XM_026604780	2e-45	GO:0045449	GO:0034645	GO:0003677
XM_026543596	1e-80	GO:0008168	GO:0008152
XM_026534672	8e-12	GO:0043565	GO:0003700	GO:0005634	GO:0006355
XM_026570323	1e-71	GO:0005488	GO:0008152	GO:0016491
XM_026523000	5e-29	GO:0044267	GO:0005515	GO:0003700	GO:0005634
XM_026547053	3e-62	GO:0045449	GO:0034645	GO:0003677
XM_026554424	1e-22	GO:0003824	GO:0044237	GO:0050662
XM_026554965	6e-73	GO:0045449	GO:0034645	GO:0003677
XM_026583915	2e-21	GO:0005634	GO:0045449	GO:0034645	GO:0030528
XM_026523569	2e-12	GO:0005634	GO:0045449	GO:0034645	GO:0030528
XM_026533279	1e-53	GO:0046983	GO:0008171
XM_026576278	6e-30	GO:0005634	GO:0045449	GO:0034645	GO:0030528
XM_026543275	7e-78	GO:0008450	GO:0019538	GO:0045449	GO:0034645
XM_026560753	3e-46	GO:0045449	GO:0034645	GO:0003677
XM_026543271	1e-79	GO:0008450	GO:0019538	GO:0045449	GO:0034645
XM_026575303	8e-93	GO:0016491
XM_026542714	6e-64	GO:0046983	GO:0008171
XM_026577551	1e-82	GO:0004497	GO:0020037	GO:0006118
XM_026570855	1e-19	GO:0004497	GO:0020037	GO:0006118
XM_026564168	8e-36	GO:0050660	GO:0006118	GO:0016491
XM_026584575	1e-50	GO:0004497	GO:0020037	GO:0006118
XM_026585573	2e-72	GO:0045449	GO:0034645	GO:0003677
XM_026535941	1e-47	GO:0005634	GO:0045449	GO:0034645	GO:0030528
XM_026573239	2e-28	GO:0045449	GO:0008270	GO:0034645	GO:0003677
XM_026556010	8e-63	GO:0045449	GO:0034645	GO:0003677
XM_026566457	2e-92	GO:0016491
XM_026535842	1e-91	GO:0045449	GO:0034645	GO:0003677
XM_026570601	2e-67	GO:0046983	GO:0008171
other modules
green											magenta												black								yellow												red
XM_026576472.1	2e-32	GO:0003700	GO:0006355	GO:0005634	GO:0034645						XM_026537856.1	5e-27	GO:0003700	GO:0006355	GO:0005634	GO:0034645							XM_026526631.1	5e-84	GO:0008270	GO:0003676	GO:0005622				XM_026572423.1	6e-16	GO:0008270	GO:0003676	GO:0005622								XM_026541929.1	5e-38	GO:0043565	GO:0003700	GO:0005634	GO:0003824	GO:0045449
XM_026590524.1	3e-69	GO:0045449	GO:0034645	GO:0003677							XM_026573644.1	4e-22	GO:0005634	GO:0045449	GO:0034645	GO:0030528							XM_026525663.1	3e-60	GO:0005634	GO:0045449	GO:0034645	GO:0030528			XM_026530524.1	2e-85	GO:0045449	GO:0034645	GO:0003677								XM_026587651.1	3e-27	GO:0008270	GO:0003676	GO:0005622
XM_026547736.1	3e-35	GO:0005634	GO:0045449	GO:0034645	GO:0030528						XM_026575964.1	1e-66	GO:0045449	GO:0034645	GO:0003677								XM_026541510.1	1e-36	GO:0003700	GO:0006355	GO:0005634	GO:0034645			XM_026541072.1	3e-19	GO:0005634	GO:0045449	GO:0034645	GO:0030528							XM_026523792.1	2e-40	GO:0003700	GO:0043565	GO:0005634	GO:0045449	GO:0034645
XM_026583238.1	1e-28	GO:0003700	GO:0006355	GO:0005634	GO:0034645						XM_026524669.1	7e-45	GO:0003700	GO:0043565	GO:0005634	GO:0045449	GO:0034645						XM_026586035.1	3e-51	GO:0003700	GO:0006355	GO:0005634	GO:0034645			XM_026525495.1	3e-63	GO:0045449	GO:0034645	GO:0003677								XM_026555468.1	4e-61	GO:0045449	GO:0034645	GO:0003677
XM_026569259.1	1e-31	GO:0003700	GO:0006355	GO:0005634	GO:0034645	GO:0006355	GO:0034645 GO:0006412				XM_026554380.1	2e-46	GO:0005634	GO:0045449	GO:0034645	GO:0030528							XM_026523482.1	8e-82	GO:0008270	GO:0003676	GO:0005622				XM_026549638.1	2e-88	GO:0045449	GO:0034645	GO:0003677								XM_026597014.1	8e-35	GO:0005634	GO:0045449	GO:0034645	GO:0030528
XM_026581596.1	2e-23	GO:0005840	GO:0003700	GO:0005634	GO:0003735						XM_026554376.1	7e-48	GO:0005634	GO:0045449	GO:0034645	GO:0030528							XM_026532344.1	3e-81	GO:0045449	GO:0034645	GO:0003677				XM_026571754.1	7e-23	GO:0003700	GO:0043565	GO:0005634	GO:0045449	GO:0034645						XM_026596645.1	3e-34	GO:0005634	GO:0045449	GO:0034645	GO:0030528
XM_026572137.1	8e-29	GO:0003700	GO:0006355	GO:0005634	GO:0034645						XM_026583232.1	1e-22	GO:0003700	GO:0006355	GO:0005634	GO:0034645							XM_026577926.1	3e-71	GO:0045449	GO:0034645	GO:0003677				XM_026527612.1	2e-30	GO:0044267	GO:0005515	GO:0003700	GO:0005634	GO:0006355	GO:0034645 GO:0005524					XM_026534662.1	9e-67	GO:0045449	GO:0034645	GO:0003677
XM_026599867.1	6e-36	GO:0008270	GO:0003676	GO:0005622		GO:0006355	GO:0034645 GO:0006412				XM_026579443.1	1e-24	GO:0003700	GO:0006355	GO:0005634	GO:0034645							XM_026599238.1	1e-73	GO:0045449	GO:0034645	GO:0003677				XM_026557120.1	2e-116	GO:0043565	GO:0003700	GO:0005634	GO:0006355	GO:0034645	GO:0046983					XM_026574666.1	2e-31	GO:0045449	GO:0034645	GO:0003677
XM_026582788.1	4e-20	GO:0005840	GO:0003700	GO:0005634	GO:0003735						XM_026555825.1	1e-44	GO:0003700	GO:0043565	GO:0005634	GO:0045449	GO:0034645						XM_026559927.1	7e-42	GO:0045449	GO:0034645	GO:0003677				XM_026547528.1	3e-61	GO:0008270	GO:0003676	GO:0005622								XM_026597463.1	9e-40	GO:0003700	GO:0043565	GO:0005634	GO:0045449	GO:0034645
XM_026587719.1	1e-22	GO:0008270	GO:0003676	GO:0005622		GO:0016831					XM_026588432.1	4e-33	GO:0045449	GO:0034645	GO:0003677								XM_026567890.1	4e-126	GO:0008270	GO:0003676	GO:0005622				XM_026567880.1	1e-28	GO:0005634	GO:0045449	GO:0034645	GO:0030528							XM_026588431.1	2e-30	GO:0045449	GO:0034645	GO:0003677
XM_026535395.1	8e-164	GO:0030170	GO:0006519	GO:0044281	GO:0019752						XM_026571589.1	8e-74	GO:0004497	GO:0020037	GO:0006118								XM_026530078.1	3e-77	GO:0005634	GO:0045449	GO:0034645	GO:0030528			XM_026597296.1	2e-21	GO:0045449	GO:0008270	GO:0034645	GO:0003677							XM_026597836.1	6e-43	GO:0004497	GO:0020037	GO:0006118
XM_026587717.1	2e-26	GO:0008270	GO:0003676	GO:0005622							XM_026577129.1	7e-42	GO:0045449	GO:0034645	GO:0003677								XM_026553739.1	5e-12	GO:0008270	GO:0003676	GO:0005622				XM_026587568.1	4e-66	GO:0045449	GO:0034645	GO:0003677								XM_026584633.1	3e-93	GO:0016491
XM_026587715.1	2e-24	GO:0008270	GO:0003676	GO:0005622							XM_026535931.1	8e-79	GO:0008450	GO:0019538	GO:0045449	GO:0034645	GO:0003677	GO:0006508					XM_026562575.1	5e-95	GO:0008270	GO:0003676	GO:0005622				XM_026587618.1	5e-15	GO:0005634	GO:0045449	GO:0034645	GO:0030528							XM_026534375.1	3e-34	GO:0003700	GO:0043565	GO:0005634	GO:0045449	GO:0034645
XM_026571874.1	1e-21	GO:0003700	GO:0006355	GO:0005634	GO:0034645						XM_026526496.1	3e-41	GO:0003700	GO:0043565	GO:0005634	GO:0045449	GO:0034645						XM_026592446.1	2e-125	GO:0008270	GO:0003676	GO:0005622				XM_026530485.1	3e-63	GO:0045449	GO:0034645	GO:0003677								XM_026554423.1	4e-33	GO:0003824	GO:0044237	GO:0050662
XM_026577123.1	2e-29	GO:0003700	GO:0006355	GO:0005634	GO:0034645	GO:0016831					XM_026547645.1	2e-95	GO:0003824	GO:0044237	GO:0050662								XM_026521278.1	9e-27	GO:0044267	GO:0005515	GO:0003700	GO:0005634	GO:0006355		XM_026541553.1	2e-19	GO:0003700	GO:0006355	GO:0005634	GO:0034645							XM_026572344.1	6e-31	GO:0003700	GO:0006355	GO:0005634	GO:0034645
XM_026581707.1	3e-164	GO:0030170	GO:0006519	GO:0044281	GO:0019752						XM_026557490.1	7e-42	GO:0045449	GO:0034645	GO:0003677								XM_026550651.1	9e-47	GO:0003700	GO:0043565	GO:0005634	GO:0045449	GO:0034645		XM_026564588.1	7e-33	GO:0005634	GO:0045449	GO:0034645	GO:0030528	GO:0016491						XM_026572346.1	2e-32	GO:0003700	GO:0006355	GO:0005634	GO:0034645
XM_026551202.1	1e-28	GO:0003700	GO:0006355	GO:0005634	GO:0034645	GO:0034645					XM_026588966.1	3e-19	GO:0005634	GO:0045449	GO:0034645	GO:0030528							XM_026605263.1	4e-79	GO:0005634	GO:0045449	GO:0034645	GO:0030528			XM_026604594.1	1e-39	GO:0003700	GO:0043565	GO:0005634	GO:0045449	GO:0034645						XM_026572348.1	5e-28	GO:0003700	GO:0006355	GO:0005634	GO:0034645
XM_026556566.1	5e-51	GO:0003700	GO:0043565	GO:0005634	GO:0045449						XM_026579119.1	3e-47	GO:0004497	GO:0020037	GO:0006118								XM_026526549.1	4e-16	GO:0003700	GO:0006355	GO:0005634	GO:0034645			XM_026587566.1	2e-68	GO:0045449	GO:0034645	GO:0003677								XM_026573932.1	9e-44	GO:0046983	GO:0008171
XM_026560211.1	4e-24	GO:0008270	GO:0003676	GO:0005622		GO:0016831					XM_026575229.1	2e-11	GO:0005634	GO:0045449	GO:0034645	GO:0030528							XM_026583239.1	7e-33	GO:0003700	GO:0006355	GO:0005634	GO:0034645			XM_026563570.1	5e-96	GO:0003700	GO:0043565	GO:0005634	GO:0045449	GO:0034645						XM_026605116.1	2e-66	GO:0046983	GO:0008171
XM_026531246.1	2e-163	GO:0030170	GO:0006519	GO:0044281	GO:0019752						XM_026529398.1	1e-71	GO:0005506	GO:0016491									XM_026583644.1	4e-41	GO:0003700	GO:0006355	GO:0005634	GO:0034645			XM_026541723.1	6e-53	GO:0045449	GO:0034645	GO:0003677								XM_026552225.1	6e-116	GO:0050660	GO:0016491
XM_026579597.1	1e-67	GO:0045449	GO:0034645	GO:0003677							XM_026597429.1	9e-20	GO:0003700	GO:0006355	GO:0005634	GO:0034645	GO:0003824						XM_026562869.1	9e-60	GO:0045449	GO:0034645	GO:0003677				XM_026579888.1	4e-45	GO:0005634	GO:0045449	GO:0034645	GO:0030528							XM_026526977.1	6e-63	GO:0045449	GO:0034645	GO:0003677
XM_026545568.1	2e-32	GO:0003700	GO:0006355	GO:0005634	GO:0034645						XM_026571847.1	4e-24	GO:0005634	GO:0045449	GO:0034645	GO:0030528							XM_026541771.1	9e-110	GO:0043565	GO:0003700	GO:0005634	GO:0006355	GO:0034645		XM_026523958.1	7e-09	GO:0043565	GO:0003700	GO:0005634	GO:0006355	GO:0034645	GO:0046983					XM_026585522.1	1e-37	GO:0045449	GO:0034645	GO:0003677
XM_026522294.1	2e-46	GO:0045449	GO:0034645	GO:0003677		GO:0006355	GO:0034645 GO:0006412				XM_026571573.1	1e-25	GO:0003700	GO:0006355	GO:0005634	GO:0034645							XM_026573884.1	2e-22	GO:0003700	GO:0006355	GO:0005634	GO:0034645			XM_026523552.1	2e-82	GO:0045449	GO:0034645	GO:0003677								XM_026534374.1	4e-34	GO:0003700	GO:0043565	GO:0005634	GO:0045449	GO:0034645
XM_026574227.1	9e-24	GO:0005840	GO:0003700	GO:0005634	GO:0003735						XM_026591575.1	2e-52	GO:0004497	GO:0020037	GO:0006118								XM_026553597.1	4e-71	GO:0045449	GO:0034645	GO:0003677				XM_026556505.1	4e-42	GO:0045449	GO:0034645	GO:0003677								XM_026581731.1	3e-21	GO:0005840	GO:0003700	GO:0005634	GO:0003735	GO:0006355
XM_026524613.1	6e-51	GO:0003824	GO:0044237	GO:0050662		GO:0016831					XM_026568529.1	1e-88	GO:0008270	GO:0003676	GO:0005622								XM_026556664.1	5e-73	GO:0043565	GO:0003700	GO:0005634	GO:0006355	GO:0034645		XM_026534841.1	1e-29	GO:0005634	GO:0045449	GO:0034645	GO:0030528							XM_026556547.1	8e-21	GO:0008270	GO:0003676	GO:0005622
XM_026582188.1	3e-165	GO:0030170	GO:0006519	GO:0044281	GO:0019752						XM_026546999.1	9e-48	GO:0005634	GO:0045449	GO:0034645	GO:0030528							XM_026541847.1	9e-95	GO:0008270	GO:0003676	GO:0005622				XM_026563962.1	5e-58	GO:0045449	GO:0034645	GO:0003677								XM_026554146.1	5e-10	GO:0003700	GO:0006355	GO:0005634	GO:0034645
XM_026532808.1	3e-18	GO:0003700	GO:0006355	GO:0005634	GO:0034645						XM_026575620.1	3e-40	GO:0005634	GO:0045449	GO:0034645	GO:0030528							XM_026572968.1	1e-59	GO:0045449	GO:0034645	GO:0003677				XM_026542928.1	2e-32	GO:0045449	GO:0034645	GO:0003677								XM_026528014.1	2e-45	GO:0045449	GO:0034645	GO:0003677
XM_026581659.1	6e-28	GO:0003700	GO:0006355	GO:0005634	GO:0034645	GO:0016831					XM_026552228.1	4e-52	GO:0005634	GO:0045449	GO:0034645	GO:0030528							XM_026581231.1	1e-54	GO:0045449	GO:0034645	GO:0003677				XM_026603475.1	2e-22	GO:0003700	GO:0006355	GO:0005634	GO:0034645							XM_026581825.1	1e-82	GO:0008168	GO:0008152
XM_026524854.1	1e-163	GO:0030170	GO:0006519	GO:0044281	GO:0019752	GO:0016831					XM_026593779.1	3e-29	GO:0004420	GO:0050662	GO:0015936	GO:0045449	GO:0044281	GO:0034645 GO:0003677 GO:0008270					XM_026541643.1	1e-15	GO:0003746	GO:0006414	GO:0005853	GO:0034645			XM_026540504.1	3e-20	GO:0045449	GO:0034645	GO:0003677								XM_026583193.1	4e-38	GO:0003700	GO:0006355	GO:0005634	GO:0034645
XM_026582150.1	2e-165	GO:0030170	GO:0006519	GO:0044281	GO:0019752						XM_026588423.1	2e-28	GO:0045449	GO:0008270	GO:0034645	GO:0003677							XM_026568782.1	6e-81	GO:0008168	GO:0008152					XM_026557014.1	1e-15	GO:0005634	GO:0045449	GO:0034645	GO:0030528							XM_026521998.1	5e-10	GO:0003700	GO:0006355	GO:0005634	GO:0034645
XM_026572102.1	2e-35	GO:0003700	GO:0006355	GO:0005634	GO:0034645						XM_026556810.1	9e-62	GO:0046983	GO:0008171									XM_026553658.1	2e-37	GO:0003700	GO:0006355	GO:0005634	GO:0034645			XM_026569870.1	9e-121	GO:0043565	GO:0003700	GO:0005634	GO:0006355	GO:0034645	GO:0046983					XM_026574724.1	4e-34	GO:0003700	GO:0043565	GO:0005634	GO:0045449	GO:0034645
XM_026535515.1	3e-33	GO:0003700	GO:0006355	GO:0005634	GO:0034645	GO:0034645					XM_026583960.1	1e-42	GO:0045449	GO:0034645	GO:0003677								XM_026526543.1	3e-16	GO:0005634	GO:0045449	GO:0034645	GO:0030528			XM_026597010.1	1e-64	GO:0045449	GO:0034645	GO:0003677								XM_026591571.1	5e-47	GO:0004497	GO:0020037	GO:0006118
XM_026558583.1	1e-80	GO:0003700	GO:0043565	GO:0005634	GO:0045449						XM_026540737.1	1e-14	GO:0043565	GO:0003700	GO:0005634	GO:0006355	GO:0034645	GO:0046983					XM_026603988.1	5e-36	GO:0045449	GO:0008270	GO:0034645	GO:0003677			XM_026578764.1	4e-08	GO:0043565	GO:0003700	GO:0005634	GO:0006355	GO:0034645	GO:0046983					XM_026597013.1	2e-35	GO:0005634	GO:0045449	GO:0034645	GO:0030528
XM_026602266.1	7e-41	GO:0005634	GO:0045449	GO:0034645	GO:0030528						XM_026562925.1	5e-89	GO:0008270	GO:0003676	GO:0005622								XM_026604958.1	3e-15	GO:0003700	GO:0006355	GO:0005634	GO:0034645			XM_026563002.1	2e-22	GO:0003700	GO:0043565	GO:0005634	GO:0045449	GO:0034645						XM_026605041.1	6e-38	GO:0043565	GO:0003700	GO:0005634	GO:0003824	GO:0045449
XM_026572032.1	4e-35	GO:0003700	GO:0006355	GO:0005634	GO:0034645																		XM_026541069.1	9e-12	GO:0005634	GO:0045449	GO:0034645	GO:0030528			XM_026560214.1	2e-25	GO:0008270	GO:0003676	GO:0005622								XM_026587716.1	1e-22	GO:0008270	GO:0003676	GO:0005622
XM_026522748.1	9e-13	GO:0003700	GO:0006355	GO:0005634	GO:0034645	GO:0034645	GO:0046983																XM_026542203.1	8e-06	GO:0005634	GO:0045449	GO:0034645	GO:0030528			XM_026534883.1	1e-34	GO:0045449	GO:0034645	GO:0003677								XM_026572347.1	3e-37	GO:0003700	GO:0006355	GO:0005634	GO:0034645
XM_026528956.1	3e-28	GO:0043565	GO:0003700	GO:0005634	GO:0006355																		XM_026536291.1	4e-74	GO:0043565	GO:0003700	GO:0005634	GO:0006355	GO:0034645		XM_026595650.1	9e-56	GO:0045449	GO:0034645	GO:0003677								XM_026593621.1	5e-32	GO:0005634	GO:0045449	GO:0034645	GO:0030528
XM_026587621.1	3e-24	GO:0008270	GO:0003676	GO:0005622		GO:0006355	GO:0034645 GO:0006412																XM_026527232.1	2e-36	GO:0045449	GO:0008270	GO:0034645	GO:0003677			XM_026561718.1	5e-42	GO:0045449	GO:0034645	GO:0003677								XM_026572349.1	2e-29	GO:0003700	GO:0006355	GO:0005634	GO:0034645
XM_026581729.1	9e-20	GO:0005840	GO:0003700	GO:0005634	GO:0003735																		XM_026549768.1	3e-166	GO:0030170	GO:0006519	GO:0044281	GO:0019752	GO:0016831		XM_026567879.1	2e-28	GO:0005634	GO:0045449	GO:0034645	GO:0030528							XM_026559258.1	3e-95	GO:0003824	GO:0044237	GO:0050662
XM_026599681.1	4e-31	GO:0003700	GO:0006355	GO:0005634	GO:0034645																		XM_026571312.1	2e-81	GO:0008168	GO:0008152					XM_026554218.1	5e-19	GO:0000160	GO:0000156	GO:0023060	GO:0006355	GO:0023046	GO:0023052 GO:0034645 GO:0003677					XM_026585090.1	4e-83	GO:0004497	GO:0020037	GO:0006118
XM_026572353.1	3e-31	GO:0003700	GO:0006355	GO:0005634	GO:0034645																		XM_026526734.1	4e-28	GO:0005634	GO:0045449	GO:0034645	GO:0030528			XM_026594738.1	9e-19	GO:0005634	GO:0045449	GO:0034645	GO:0030528							XM_026575008.1	2e-23	GO:0005840	GO:0003700	GO:0005634	GO:0003735	GO:0006355
XM_026591629.1	8e-23	GO:0003700	GO:0006355	GO:0005634	GO:0034645																		XM_026570991.1	4e-107	GO:0045449	GO:0008270	GO:0034645	GO:0003677			XM_026594736.1	1e-31	GO:0005634	GO:0045449	GO:0034645	GO:0030528							XM_026585480.1	8e-75	GO:0004497	GO:0020037	GO:0006118
XM_026551470.1	2e-32	GO:0003700	GO:0006355	GO:0005634	GO:0034645																		XM_026599290.1	6e-84	GO:0008270	GO:0003676	GO:0005622				XM_026568075.1	6e-126	GO:0043565	GO:0003700	GO:0005634	GO:0006355	GO:0034645	GO:0046983					XM_026604650.1	2e-64	GO:0045449	GO:0034645	GO:0003677
XM_026583197.1	1e-30	GO:0003700	GO:0006355	GO:0005634	GO:0034645																		XM_026540991.1	1e-40	GO:0045449	GO:0034645	GO:0003677				XM_026592369.1	1e-53	GO:0045449	GO:0034645	GO:0003677								XM_026524393.1	1e-116	GO:0050660	GO:0016491
XM_026583708.1	4e-26	GO:0003700	GO:0006355	GO:0005634	GO:0034645																		XM_026581691.1	1e-57	GO:0045449	GO:0034645	GO:0003677				XM_026565604.1	6e-56	GO:0045449	GO:0034645	GO:0003677								XM_026560212.1	2e-28	GO:0008270	GO:0003676	GO:0005622
XM_026535794.1	3e-18	GO:0003700	GO:0006355	GO:0005634	GO:0034645	GO:0016831																	XM_026553738.1	1e-19	GO:0008270	GO:0003676	GO:0005622				XM_026579717.1	2e-13	GO:0008270	GO:0003676	GO:0005622								XM_026530394.1	2e-60	GO:0003700	GO:0043565	GO:0005634	GO:0045449	GO:0034645
XM_026591616.1	3e-164	GO:0030170	GO:0006519	GO:0044281	GO:0019752	GO:0006355	GO:0034645 GO:0006412																XM_026562578.1	8e-47	GO:0003700	GO:0043565	GO:0005634	GO:0045449	GO:0034645		XM_026547820.1	5e-28	GO:0005634	GO:0045449	GO:0034645	GO:0030528							XM_026597140.1	4e-40	GO:0003700	GO:0043565	GO:0005634	GO:0045449	GO:0034645
XM_026574962.1	1e-20	GO:0005840	GO:0003700	GO:0005634	GO:0003735																		XM_026563408.1	2e-90	GO:0045449	GO:0034645	GO:0003677				XM_026536854.1	4e-57	GO:0045449	GO:0034645	GO:0003677								XM_026555956.1	2e-26	GO:0045449	GO:0008270	GO:0034645	GO:0003677
XM_026584795.1	5e-23	GO:0004497	GO:0020037	GO:0006118																			XM_026568781.1	6e-82	GO:0008168	GO:0008152					XM_026604786.1	2e-46	GO:0005634	GO:0045449	GO:0034645	GO:0030528							XM_026574725.1	3e-34	GO:0003700	GO:0043565	GO:0005634	GO:0045449	GO:0034645
XM_026545567.1	2e-32	GO:0003700	GO:0006355	GO:0005634	GO:0034645																										XM_026551221.1	8e-50	GO:0045449	GO:0034645	GO:0003677								XM_026581844.1	8e-91	GO:0008168	GO:0008152
XM_026551859.1	2e-20	GO:0003700	GO:0006355	GO:0005634	GO:0034645	GO:0016831																									XM_026597594.1	3e-64	GO:0045449	GO:0034645	GO:0003677								XM_026574226.1	1e-24	GO:0005840	GO:0003700	GO:0005634	GO:0003735	GO:0006355
XM_026539191.1	7e-165	GO:0030170	GO:0006519	GO:0044281	GO:0019752	GO:0016831																									XM_026541636.1	3e-29	GO:0005634	GO:0045449	GO:0034645	GO:0030528							XM_026529656.1	5e-40	GO:0003700	GO:0043565	GO:0005634	GO:0045449	GO:0034645
XM_026582149.1	2e-165	GO:0030170	GO:0006519	GO:0044281	GO:0019752																										XM_026604326.1	1e-24	GO:0003700	GO:0006355	GO:0005634	GO:0034645							XM_026581826.1	1e-76	GO:0008168	GO:0008152
XM_026593415.1	3e-18	GO:0003700	GO:0006355	GO:0005634	GO:0034645																										XM_026596438.1	3e-24	GO:0045449	GO:0034645	GO:0003677								XM_026581824.1	3e-77	GO:0008168	GO:0008152
XM_026572034.1	2e-40	GO:0003700	GO:0006355	GO:0005634	GO:0034645	GO:0016831																									XM_026593428.1	1e-18	GO:0005634	GO:0045449	GO:0034645	GO:0030528							XM_026583194.1	9e-30	GO:0003700	GO:0006355	GO:0005634	GO:0034645
XM_026582175.1	1e-167	GO:0030170	GO:0006519	GO:0044281	GO:0019752	GO:0016831																									XM_026523461.1	6e-41	GO:0005634	GO:0045449	GO:0034645	GO:0030528							XM_026547646.1	1e-95	GO:0003824	GO:0044237	GO:0050662
XM_026582155.1	2e-165	GO:0030170	GO:0006519	GO:0044281	GO:0019752	GO:0016831																									XM_026597491.1	2e-15	GO:0008152	GO:0016829	GO:0008270	GO:0003676	GO:0005622						XM_026570915.1	2e-87	GO:0004497	GO:0020037	GO:0006118
XM_026535398.1	7e-166	GO:0030170	GO:0006519	GO:0044281	GO:0019752	GO:0034645																									XM_026602791.1	4e-20	GO:0003700	GO:0006355	GO:0005634	GO:0034645							XM_026572341.1	2e-29	GO:0003700	GO:0006355	GO:0005634	GO:0034645
XM_026570000.1	5e-72	GO:0003700	GO:0043565	GO:0005634	GO:0045449																										XM_026541750.1	1e-28	GO:0045449	GO:0034645	GO:0003677								XM_026572343.1	2e-30	GO:0003700	GO:0006355	GO:0005634	GO:0034645
XM_026568835.1	3e-29	GO:0003700	GO:0006355	GO:0005634	GO:0034645																										XM_026603579.1	9e-69	GO:0045449	GO:0034645	GO:0003677								XM_026572351.1	9e-31	GO:0003700	GO:0006355	GO:0005634	GO:0034645
XM_026578820.1	2e-22	GO:0003700	GO:0006355	GO:0005634	GO:0034645	GO:0034645																									XM_026558009.1	3e-60	GO:0008270	GO:0003676	GO:0005622								XM_026573023.1	5e-33	GO:0045449	GO:0034645	GO:0003677
XM_026576196.1	8e-57	GO:0003700	GO:0043565	GO:0005634	GO:0045449	GO:0016831																									XM_026541526.1	2e-20	GO:0008270	GO:0003676	GO:0005622								XM_026582784.1	2e-19	GO:0005840	GO:0003700	GO:0005634	GO:0003735	GO:0006355
XM_026549166.1	9e-163	GO:0030170	GO:0006519	GO:0044281	GO:0019752																										XM_026534281.1	3e-79	GO:0008270	GO:0003676	GO:0005622								XM_026572352.1	7e-25	GO:0003700	GO:0006355	GO:0005634	GO:0034645
XM_026583419.1	1e-24	GO:0003700	GO:0006355	GO:0005634	GO:0034645	GO:0034645	GO:0046983																								XM_026563996.1	2e-21	GO:0045449	GO:0008270	GO:0034645	GO:0003677							XM_026574132.1	9e-120	GO:0004527	GO:0008270	GO:0003676	GO:0005622
XM_026582228.1	1e-33	GO:0043565	GO:0003700	GO:0005634	GO:0006355	GO:0034645	GO:0046983																								XM_026571746.1	6e-63	GO:0045449	GO:0034645	GO:0003677								XM_026561166.1	2e-36	GO:0045449	GO:0034645	GO:0003677
XM_026528955.1	2e-33	GO:0043565	GO:0003700	GO:0005634	GO:0006355	GO:0034645	GO:0046983																								XM_026603994.1	1e-26	GO:0003700	GO:0006355	GO:0005634	GO:0034645
XM_026582224.1	4e-31	GO:0043565	GO:0003700	GO:0005634	GO:0006355	GO:0006355	GO:0034645 GO:0006412																								XM_026590336.1	9e-14	GO:0008270	GO:0003676	GO:0005622
XM_026573808.1	4e-22	GO:0005840	GO:0003700	GO:0005634	GO:0003735	GO:0016831																									XM_026526887.1	1e-18	GO:0003700	GO:0006355	GO:0005634	GO:0034645
XM_026535399.1	7e-166	GO:0030170	GO:0006519	GO:0044281	GO:0019752																										XM_026554219.1	1e-13	GO:0000160	GO:0000156	GO:0023060	GO:0006355	GO:0023046	GO:0023052 GO:0034645 GO:0003677
XM_026526962.1	4e-31	GO:0003700	GO:0006355	GO:0005634	GO:0034645	GO:0006355	GO:0034645 GO:0006412																								XM_026578074.1	3e-19	GO:0008270	GO:0003676	GO:0005622
XM_026581546.1	2e-21	GO:0005840	GO:0003700	GO:0005634	GO:0003735																										XM_026568074.1	2e-126	GO:0043565	GO:0003700	GO:0005634	GO:0006355	GO:0034645	GO:0046983
XM_026573761.1	1e-34	GO:0003700	GO:0006355	GO:0005634	GO:0034645																										XM_026544577.1	7e-13	GO:0008270	GO:0003676	GO:0005622
XM_026551701.1	5e-25	GO:0003700	GO:0006355	GO:0005634	GO:0034645																										XM_026543763.1	9e-28	GO:0008152	GO:0016829	GO:0008270	GO:0003676	GO:0005622
XM_026538768.1	7e-24	GO:0003700	GO:0006355	GO:0005634	GO:0034645	GO:0034645																									XM_026582130.1	4e-79	GO:0008270	GO:0003676	GO:0005622
XM_026533221.1	2e-56	GO:0003700	GO:0043565	GO:0005634	GO:0045449																										XM_026597479.1	1e-10	GO:0005634	GO:0045449	GO:0034645	GO:0030528
																															XM_026524341.1	2e-70	GO:0045449	GO:0034645	GO:0003677
																															XM_026562129.1	2e-22	GO:0005634	GO:0045449	GO:0034645	GO:0030528
																															XM_026542937.1	8e-12	GO:0008270	GO:0003676	GO:0005622
																															XM_026534620.1	7e-31	GO:0005634	GO:0045449	GO:0034645	GO:0030528
																															XM_026522909.1	1e-11	GO:0003700	GO:0006355	GO:0005634	GO:0034645
																															XM_026580876.1	1e-67	GO:0045449	GO:0034645	GO:0003677
																															XM_026554274.1	2e-56	GO:0045449	GO:0034645	GO:0003677
																															XM_026583795.1	3e-42	GO:0045449	GO:0034645	GO:0003677
																															XM_026550200.1	1e-54	GO:0045449	GO:0034645	GO:0003677
																															XM_026594987.1	2e-13	GO:0043565	GO:0003700	GO:0005634	GO:0006355	GO:0034645	GO:0046983
																															XM_026557013.1	1e-15	GO:0005634	GO:0045449	GO:0034645	GO:0030528
																															XM_026604663.1	1e-41	GO:0005634	GO:0045449	GO:0034645	GO:0030528
																															XM_026602705.1	3e-20	GO:0005840	GO:0003700	GO:0005634	GO:0003735	GO:0006355	GO:0034645 GO:0006412
[truncated: 8 more columns]

## Sheet: Table S7
Table S7.The details on consensus motifs for modules involved in BIA.
Pink module
Consensus motifs	Trans-acting regulatory elements	Site binding sequence
GCTCWGACCCTTCGT	unknown
TGGGRRGASCAGTGG	mesohpyll; CACT
AAMGAAAAGGAAGAA	MYB33	CCTTTT
AGAAAVWGAGAAGRA	pollen; lat52; endo-beta-mannnanase; MAN	AGAAA
ATGTSCATACCARAR	unknown
CSTGACACTGAGTGA	WRKY	TGAC
CWTTTGCTCACATSG	g10; pollen; pectate lyase;
CCTTCCCCATCMYTC	unknown
TSTYTCAAGGAAGAA	unknown
WYCACMAKSRMASCM	unknown
GAGAGGGKCCRTTGG	unknown
GGGYTYAYCAACCSA	unknown
TGGTCAAAGATAAWC	unknown
ARATCAWAGACATCW	ERF	TGACY
AGAGAGKGAGAWHGT	unknown
MMTTTCCCAASMTA	GT-1; light; TATA; TFIIA; TBP; HR; SAR; TMV; leaf; shoot;
CYATCYCTCAAAACM	unknown
AGTCGAAWTGGWACC	unknown
KTTTTATGARTCWTS	unknown
TTTHYTCACMAVATT	g10; pollen; pectate lyase	GTGA
AARWGGGMAABATGC	unknown
TWAGGTGATACTCCT	ASF-2; GATA box; Cab; chlorophyll a/b binding protein; leaf;	GATA
CTSTGCSCMATACAT	unknown
TGTGYAAARTGTCTG	unknown
GACTTGARGAGGAGA	unknown
YMCGKTACCTTTKTT	ZFP,Dof; C4PEPC; CyPPDK; PEPC; C4; leaf; shoot	AAAG
AAAAAAAAARATTRS	unknown
GTGGTTGGWCYATCA	MYB	CCWACC
GGSTTKYGCWTCAGC	unknown
CYAGTCATTTWTKSA	WRKY	TGACT
ACAATGTAGTCAARY	WRKY	TGAC
CGGTGAAAAGATWAA	ZFP,Dof; C4PEPC; CyPPDK; PEPC; C4; leaf; shoot;	AAAG
CTTMRACYGGCAGGY	unknown
TMCTKCTRTTCATCT	unknown
AWTTKGTTCARKCCT	unknown
GYTTGTGKKKATTTG	unknown
AMSAACCAAWCWTCW	MYB	MACCWAMC
KCMKMCAACAMAACA	RAV1; AP2; VP1; B3; root; leaf; shoot	CAACA
GATVAWCCATAAKAK	unknown
CGTTAAATTCTCRTC	unknown
GATACATAAGTACAC	SBP	GTAC
AGGGGTGCAACTGCR	BHLH	CANNTG
TTGTTGATCTGAWCA	RAV1; AP2; VP1; B3; root; leaf; shoot	CAACA
GTTCACTGATTTCGT	ARR1; Response regulator;	NGATT
AAGAAKCGGTKGYTS	unknown
Turquoise module
Consensus motifs	Trans-acting regulatory elements	Site binding sequence
AARAARAAAAAAAAA	unknown
TTSAKKTTYTTTTTT	unknown
CTCCYTCYVYTYYT	unknown
GTTKGTGGWGKTGRW	unknown
WTTTKWTTTTKGTTT	unknown
TCTCTTMAACCTSCY	HB,homeobox, leghemoglobin; Lb29; root; nodule; arbuscule	CTCTT
GAAAMRGARAWGARR	unknown
MCAAVAMCAWYTCSC	unknown
CRASACKGCACAACA	AP2/ERF,RAV1; AP2; VP1; B3; root; leaf; shoot	CAACA
TSAACAWCMAYCTTC	unknown
GVGGMDGCACMTGCC	unknown
GTTCAGGGAAKTGCC	unknown
WAAAASATTGTGGTD	CAAT; legA; seed	CAAT
TCGMTGGCMGCAACT	unknown
TGGAAGMAAGCTGGS	unknown
CCGWAKCTCTKCTGC	unknown
AAGCGAMSACCAMGG	unknown
CCARCAAGSGGARAC	unknown
CYTGGHATTGTAGRG	CAAT; legA; seed	CAAT
AGAMMKGVASGGGGM	unknown
KCAGSCAKTGC	unknown
GACCTATGAGAGGC	unknown
ATCTCCATCBGVYSA	unknown
CCAACCAATTTCTGC	MYB	CCWACC
SGGKSTAMTCACCYT	g10; pollen; pectate lyase	GTGA
GCGTCACCCGATTTA	ARR1; Response regulator	NGATT
ATCCCCACCTCCCTC	unknown
TCGGTGAATCATTTG	bZIP	CANNTG
GWTCATATSTTGSTK	unknown
TTKKRTRCNGWTTTG	unknown
GBCWMHCCYCACCCA	unknown
ACWCGTGCAGGKRAC	bZIP,ABRE; calcium	MACGYGB
TGRAGGAKKKGAAGG	unknown
AGCCAAGTCCGGCG	unknown
CTCGTCGCTTCGGCG	amylase	CGACG
GTAAGGGCCGGCACC	phyA; phytochrome; light	GGGCC
CCTCGGSCCGTCGAC	CBF; AP2 domain; CRT/DRE; low temperature;	RYCGAC
CAGCATGACGAGCCC	WRKY	TGAC
TGGCTCGGCAACTC	unknown
CRACSRCGGRACYAC	unknown
CCMGAAGGSCYATC	unknown
CGATCGTCCGAAGGG	unknown
CTTCCACAAMATGGA	unknown
CTGWGAMGGARAVGT	unknown
CTYCTCTCCARYMTC	unknown
CTTGTYTTTGAAGYY	unknown
ATGAAAVTGGWTGCA	unknown
GGGTTTYCGTGHART	unknown
AYWGGARAGGWAKAG	unknown
GTTCWTCYTGGTTTG	MYB	WAACCA
Brown module
Consensus motifs	Trans-acting regulatory elements	Site binding sequence
TCTTYTTTTTYTTTT	unknown
CACGSGAAGCWCGTK	unknown
AAAVAAAAAVAAAAA	MAR; SAR; T-box; scaffold; matrix;	TTWTWTTWTT
KGADGSRRAAVAAGA	unknown
MACKGCWCMGCASGT	unknown
CGKGASTTCGTGGMC	unknown
AAVGSAGTTGCARAG	unknown
CGGSAMWAMACATCA	unknown
KGTTSKKTTYBAASY	unknown
GCTACAWCCCCGWCC	unknown
TCCCYCTGTTTMSGW	unknown
ATSAGCSCAYGSKAG	unknown
YTWTTTTATTTTAWT	TATA; glutamine; synthetase	TTATTT
WSKGGTGATGAAGAT	g10; pollen; pectate lyase;	GTGA
BCTMTAGCTGDGCTA	unknown
GGCAGGGMCTKWCCC	unknown
CCCTTTWCTTCKCAT	ZFP,Dof; C4PEPC; CyPPDK; PEPC; C4; leaf; shoot	AAAG
MACARTCMCGAGAR	unknown
TCHTGAMCMACCAMA	unknown
CASAGTTGCWVGTGC	unknown
RRTGRGASASRGGAG	unknown
GMGTAGTRCTCTAAC	unknown
AWCTYAACTAAAAYM	unknown
RTTCKASAAGAAATT	pollen; lat52; endo-beta-mannnanase; MAN	AGAAA
TCATCWMCACWTMCA	unknown
TGMAATGGMACAAMA	unknown
TSCAGGTCCKCCAAC	unknown
MGCGTCCTCTAASAM	unknown
AWAMAKCAAATAAAA	poly A signal; NUE; FUE	TTATTT
TCAASAAGAARACAT	unknown
GTKTCCTKNTGGAWA	unknown
RAAASAAAMAACCAC	unknown
AKYTYCAYCKSTTCC	unknown
SSAAGCAMARYAWGT	unknown
TGGYGCTGCCMAATR	unknown
TTTTCTYCACWAAAW	GT-1; light; TATA; TFIIA; TBP; HR; SAR; TMV; leaf; shoo	GRWAAW
AWTBTHGRTTTTGBT	unknown
SCACAGTWCAAMACA	unknown
TGGAAMTGGCTTTG	ZFP,Dof; C4PEPC; CyPPDK; PEPC; C4; leaf; shoot;	AAAG
CTTYCGGTTCTCTTG	nodulin	CTCTT
CRCASACTTTASWCM	KST1; Dof; guard cell;	TAAAG
GGCAGTAGTGAATT	mesohpyll; CACT	YACT
GTGAAGARTTGGTAC	copper; oxygen; hypoxic; CuRE	GTAC
YCMACGAGGTT	unknown
ATCTGGTCAGTRRCA	WRKY	TGAC
WTKAMKTCAGTTTCA	unknown
AGKACTAMACAACAA	RAV1; AP2; VP1; B3; root; leaf; shoot	CAACA
TAGYTCACTTTTTCT	MYB	GAAAAA
AAGGTTADKWGCCAT	unknown
TKTCAGACMWCWCTC	unknown
